# Supplementary material for: Genome-wide gene by lead exposure interaction analysis identifies UNC5D as a candidate gene for neurodevelopment
Source: Environ Health. 2017 Jul 28;16:81. doi: 10.1186/s12940-017-0288-3 (PMC5534076; doi:10.1186/s12940-017-0288-3)
Supplement: Supplementary file 2 — Functional annotation of GWIS genes. (XLSX 19 kb) [file 12940_2017_288_MOESM2_ESM.xlsx]

## Sheet: Sheet1
Gene	Outcome	Human Brain Transcriptome (http://hbatlas.org/)	Biological Function	Expressed Tissue	Associated Diseases	GWAS
AGBL1	PDI	Co-expression module M15: Synaptic transmission.	olyglutamylation is a reversible posttranslational modification catalyzed by polyglutamylases that results in the addition of glutamate side chains on the modified protein. This gene encodes a glutamate decarboxylase that catalyzes the deglutamylation of polyglutamylated proteins.		Mutations in this gene result in dominant late-onset Fuchs corneal dystrophy.	Antidepressive Agents , Body Weights and Measures , Brain , Cholesterol, LDL , Cytomegalovirus Vaccines , Erythrocyte Count ,Erythrocytes , Glucose , Hip , Insulin , Life Expectancy , Lipoproteins , Menopause , Migraine without Aura , schizophrenia , Waist Circumference
ANO1	MDI-PDI		Calcium-activated chloride channel (CaCC) which plays a role in transepithelial anion transport and smooth muscle contraction. Required for the normal functioning of the interstitial cells of Cajal (ICCs) which generate electrical pacemaker activity in gastrointestinal smooth muscles. Acts as a major contributor to basal and stimulated chloride conductance in airway epithelial cells and plays an …	Broadly expressed with higher levels in liver, skeletal muscle and gastrointestinal muscles.		Related Studies:
C6	MDI-PDI
CD2AP	PDI
CNPY1	PDI/MDI-PDI
CNTN5	MDI	Co-expression module M2: Synaptic transmission.	he protein encoded by this gene is a member of the immunoglobulin superfamily, and contactin family, which mediate cell surface interactions during nervous system development. This protein is a glycosylphosphatidylinositol (GPI)-anchored neuronal membrane protein that functions as a cell adhesion molecule. It may play a role in the formation of axon connections in the developing nervous system. A…	Expressed in brain and kidney and at very low level in placenta. Not expressed in other tissues. In brain, it is highly expressed in the occipital lobe, amygdala, cerebral cortex, frontal lobe, thalamus and temporal lobe. Expressed at moderate level in the cerebellum, substantia nigra, putamen, medulla and hippocampus. Weakly expressed in the spinal cord and caudate nucleus. Weakly or not express…	rare inherited CNVs in 19 of 248 (7.7%) ADHD probands, which were absent in 2357 controls and which either overlapped previously implicated ADHD loci PMID: 21832240	Atrial Fibrillation , Attention Deficit Disorder with Hyperactivity , Blood Coagulation Factors , Body Height , Brain , Calcium , Carotid Stenosis , CD40 Ligand , Fibrinogen , Frontal Lobe , Heart Failure , Heart Rate , Hip , Lipoproteins , Myocardial Infarction , Platelet Aggregation , Stroke , Tunica Media
CRADD	MDI
CRHBP	MDI-PDI	Co-expression module M15: Synaptic transmission. Correlated with genes expressed in GABA neural cell.	Corticotropin-releasing hormone is a potent stimulator of synthesis and secretion of preopiomelanocortin-derived peptides. Although CRH concentrations in the human peripheral circulation are normally low, they increase throughout pregnancy and fall rapidly after parturition. Maternal plasma CRH probably originates from the placenta. Human plasma contains a CRH-binding protein which inactivates CR…			Blood Proteins , Inflammation|Premature Birth , major depression , Parkinson Disease
CSMD1	PDI	Co-expression module M25: Cytoplasmic proteins.	nalyses of these data indicated that the risk "A" allele was associated with comparatively reduced cortical activations in BA18, that is, middle occipital gyrus and cuneus; posterior brain regions that support maintenance processes during performance of a spatial working memory task. CSMD1 may mediate brain function related to cognitive processes (i.e., executive function); with the relatively de…	highly expressed in the central nervous system and epithelial tissues	Autism spectrum disorders	Albumins , Asthma , Behcet Syndrome , Blood Pressure , Body Fat Distribution , Body Height , Body Mass Index , Body Weight ,Bone Density , Calcium , Cell Adhesion Molecules , Cholesterol, HDL , Coronary Disease , Diabetes Mellitus , Echocardiography , Electrocardiography ,Erythrocyte Count , Exercise Test , Hand Strength , Heart Rate , Hematocrit , Hemoglobins , Hip , Inflammation , Insulin Resis…
CTCFL	PDI
CYP27A1	MDI-PDI	Co-expression module M2: Synaptic transmission. Correlated with genes expressed in Oligodendrocytes and neurodevelopmental processes of GABA shift.
EN2	PDI/MDI-PDI
FMN1	PDI		The overexpression of Formin1b produces an increase in the number of primary dendrites in cultured hippocampal neurons and an increase in the number of glutamatergic synaptic inputs. t is thought that Formin1 may mediate the effect of the proneural transcription factor Ngn3, which regulates dendritogenesis and synaptogenesis		CNV associated with early-onset obsessive-compulsive disorder. PMID: 25303678	Blood Flow Velocity , Carotid Artery Diseases , Cholesterol, LDL , Cystatins , Erythrocyte Count , Exercise Test , Fibrinogen ,Hemoglobins , Iron , Neuroblastoma , nonsyndromic cleft lip with or without cleft palate
GBP5	MDI					Related Studies:
GBP6	MDI		Guanylate-binding proteins, such as GBP6, are induced by interferon and hydrolyze GTP to both GDP and GMP			Erythrocytes , Life Expectancy
GIMAP7	MDI	Co-expression module M2: Synaptic transmission.	This gene encodes a protein belonging to the GTP-binding superfamily and to the immuno-associated nucleotide (IAN) subfamily of nucleotide-binding proteins. In humans, the IAN subfamily genes are located in a cluster at 7q36.1.			Body Weight
KCNMA1	MDI	Co-expression module M2: Synaptic transmission. Correlated with genes expressed in neurodevelopmental processes of synapse development.	MaxiK channels are large conductance, voltage and calcium-sensitive potassium channels which are fundamental to the control of smooth muscle tone and neuronal excitability. Potassium channel activated by both membrane depolarization or increase in cytosolic Ca(2+) that mediates export of K(+). It is also activated by the concentration of cytosolic Mg(2+). Its activation dampens the excitatory eve…	Widely expressed.	Generalized epilepsy and paroxysmal dyskinesia (GEPD) [MIM:609446]: Epilepsy is one of the most common and debilitating neurological disorders. Paroxysmal dyskinesias are neurological disorders characterized by sudden, unpredictable, disabling attacks of involuntary movement often requiring life-long treatment. The coexistence of epilepsy and paroxysmal dyskinesia in the same individual or family…	AGING, CARDIOVASCULAR, CHEMDEPENDENCY, HEMATOLOGICAL, METABOLIC, NEUROLOGICAL, RENAL
KSR1	PDI
LOC101929137	MDI
LOC102723740	MDI-PDI
LOXHD1	PDI		This gene encodes a highly conserved protein consisting entirely of PLAT (polycystin/lipoxygenase/alpha-toxin) domains, thought to be involved in targeting proteins to the plasma membrane. Studies in mice show that this gene is expressed in the mechanosensory hair cells in the inner ear, and mutations in this gene lead to auditory defects, indicating that this gene is essential for normal hair ce…		Screening of human families segregating deafness identified a mutation in this gene which causes DFNB77, a progressive form of autosomal-recessive nonsyndromic hearing loss (ARNSHL).	C-Reactive Protein
LRRC8B	MDI	Co-expression module M15: Synaptic transmission. Correlated with genes expressed in cortical glutamatergic neurons.
LRRC8C	MDI	Co-expression module M15: Synaptic transmission.
LRRC8D	MDI
MAGI2	MDI		The protein encoded by this gene interacts with atrophin-1. Atrophin-1 contains a polyglutamine repeat, expansion of which is responsible for dentatorubral and pallidoluysian atrophy. This encoded protein is characterized by two WW domains, a guanylate kinase-like domain, and multiple PDZ domains. Seems to act as scaffold molecule at synaptic junctions by assembling neurotransmitter receptors and…	Specifically expressed in brain.		Antidepressive Agents , Aorta , Apolipoproteins C , Arteries , Blood Pressure Determination , Body Height , Body Weight Changes ,Cholesterol, LDL , Dehydroepiandrosterone , Echocardiography , Hip , hippocampal atrophy , Hippocampus , Magnesium , Platelet Aggregation , Triglycerides
MAST4	PDI		he Microtubule-Associated Serine/Threonine Kinase family (MAST1-4, and MAST-like) is characterised by the presence of a serine/threonine kinase domain and a postsynaptic density protein-95/discs large/zona occludens-1 domain (PDZ).			Body Height , Body Weights and Measures , Carotid atherosclerosis in HIV infection , Cholesterol , Cholesterol, LDL , Diabetes Mellitus, Type 2 , Intercellular Adhesion Molecule-1 , Nonalcoholic Fatty Liver Disease
MIR1302-7	MDI-PDI
MIR4307	MDI-PDI
MIR442	PDI
MIR4522	PDI
MLLT3	MDI-PDI	Co-expression module M20: ZNF and SOX transcription factors. Correlated with genes expressed in neurodevelopmental processs of neuron differentiation; Neuron migration.	Component of the super elongation complex (SEC), a complex required to increase the catalytic rate of RNA polymerase II transcription by suppressing transient pausing by the polymerase at multiple sites along the DNA.	cerebral cortex	Mutations of leukemia-associated AF9/MLLT3 are implicated in neurodevelopmental diseases, such as epilepsy and ataxia,. A chromosomal aberration involving MLLT3 is associated with acute leukemias. Translocation t(9;11)(p22;q23) with KMT2A/MLL1. The result is a rogue activator protein.	Iron
MROH2B	MDI-PDI
MROH5	MDI-PDI
MRPL42	MDI
MYRIP	PDI	Co-expression module M2: Synaptic transmission.	Rab effector protein involved in melanosome transport. Serves as link between melanosome-bound RAB27A and the motor proteins MYO5A and MYO7A. May link RAB27A-containing vesicles to actin filaments. Functions as a protein kinase A-anchoring protein (AKAP). May act as a scaffolding protein that links PKA to components of the exocytosis machinery, thus facilitating exocytosis, including insulin rele…
NLGN1	MDI	Co-expression module M20: ZNF and SOX transcription factors. Correlated with genes expressed in Cortical glutamatergic neurons.	This gene encodes a member of a family of neuronal cell surface proteins. Members of this family may act as splice site-specific ligands for beta-neurexins and may be involved in the formation and remodeling of central nervous system synapses. The Ca(2+)-dependent neurexin/neuroligin complex is present at synapses in the central nervous system, is required for efficient neurotransmission, and is …	Detected in brain, and at lower levels in pancreas islet beta cells.	autism PMID: 19404257	major depression PMID: 20516156
OSBPL9	MDI		This gene encodes a member of the oxysterol-binding protein (OSBP) family, a group of intracellular lipid receptors. Most members contain an N-terminal pleckstrin homology domain and a highly conserved C-terminal OSBP-like sterol-binding domain, although some members contain only the sterol-binding domain. This family member functions as a cholesterol transfer protein that regulates Golgi structu…			Body Mass Index
PALLD	PDI	Co-expression module M1: Cell cycle.	implicate palladin as a critical component of the developing nervous system, with an important role in axonal extension. This gene encodes a cytoskeletal protein that is required for organizing the actin cytoskeleton. The protein is a component of actin-containing microfilaments, and it is involved in the control of cell shape, adhesion, and contraction. Polymorphisms in this gene are associated …	Embryonic Brain	Disruption of palladin results in neural tube closure defects, liver herniation, and embryonic lethality.	Angiography , Blood Proteins , Body Height , Cholesterol , Cholesterol, HDL , Glucose , Hematocrit , Hemoglobins , Insulin , Iron ,Isoxazoles , response to iloperidone treatment (QT prolongation) , Stroke
PCK1	PDI	Co-expression module M2: Synaptic transmission.
PEX14	MDI		This gene encodes an essential component of the peroxisomal import machinery. The protein is integrated into peroxisome membranes with its C-terminus exposed to the cytosol, and interacts with the cytosolic receptor for proteins containing a PTS1 peroxisomal targeting signal. The protein also functions as a transcriptional corepressor and interacts with a histone deacetylase.		A fatal peroxisome biogenesis disorder belonging to the Zellweger disease spectrum and clinically characterized by severe neurologic dysfunction with profound psychomotor retardation, severe hypotonia and neonatal seizures, craniofacial abnormalities, liver dysfunction, and biochemically by the absence of peroxisomes. Additional features include cardiovascular and skeletal defects, renal cysts, o…	Eye , Neuroblastoma
PLCXD3	MDI-PDI
POP1	MDI		This gene encodes the protein subunit of two different small nucleolar ribonucleoprotein complexes: the endoribonuclease for mitochondrial RNA processing complex and the ribonuclease P complex. The encoded protein is a ribonuclease that localizes to the nucleus and functions in pre-RNA processing. Component of ribonuclease P, a protein complex that generates mature tRNA molecules by cleaving thei…		Defects in POP1 may be the cause of a severe skeletal dysplasia reminiscent of anauxetic dysplasia. Affected individuals show severe growth retardation of prenatal onset, a bone dysplasia affecting the epiphyses and metaphyses of the long bones particularly in the lower limbs, and abnormalities of the spine including irregularly shaped vertebral bodies and marked cervical spine instability.
PRKAG3	MDI-PDI
RAE1	PDI	Co-expression module M20: ZNF and SOX transcription factors.
RBM33	PDI/MDI-PDI	Co-expression module M20: ZNF and SOX transcription factors.
RBM38	PDI
RFX6	MDI-PDI
RNF207	MDI-PDI				Genetic variation in RNF207 may influence the duration of QT interval, a mesure of cardiac repolarization that depends on multiple environmental and genetic contributors. Prolonged or shortened QT intervals predisposes to ventricular arrhythmias and are a risk factor for sudden cardiac death.	Electrocardiography
LOC643542	PDI
SAMD4A	MDI-PDI	Co-expression module M2: Synaptic transmission.	control local translation, specifically responding to NMDA receptor stimulation and affecting synaptic plasticity.. Sterile alpha motifs (SAMs) in proteins such as SAMD4A are part of an RNA-binding domain that functions as a posttranscriptional regulator by binding to an RNA sequence motif known as the Smaug recognition element, which was named after the Drosophila Smaug protein	Smaug1-repressed transcripts. Smaug1 is expressed during synaptogenesis		Breath Tests , Cholesterol, HDL , Waist Circumference
SHH	PDI/MDI-PDI	Correlated with genes expressed in GABA neural cell.
SLC13A4	MDI-PDI		Sodium/sulfate cotransporter that mediates sulfate reabsorption in the high endothelial venules (HEV)	Highly expressed in placenta and testis with intermediate levels in brain and lower levels in heart, thymus and liver.
SOCS2	MDI
SPO11	PDI
SUCLA2	PDI
TFAP2C	MDI	Co-expression module M1: Cell cycle.
TMEM135	MDI		May be involved in peroxisome organization.			Blood Pressure Determination , Body Height , Glucose , Heart Rate , Multiple Sclerosis , Myocardial Infarction , Socioeconomic Factors , Stroke , Walking
TNFRSF21	PDI
TNS1	PDI/MDI-PDI	Co-expression module M2: Synaptic transmission.	The protein encoded by this gene localizes to focal adhesions, regions of the plasma membrane where the cell attaches to the extracellular matrix. This protein crosslinks actin filaments and contains a Src homology 2 (SH2) domain, which is often found in molecules involved in signal transduction. This protein is a substrate of calpain II. calpain 2 is involved in glial differentiation			Body Height , Body Weight , Cell Adhesion Molecules , Heart Failure , pulmonary function , Respiratory Function Tests
TTLL4	MDI-PDI
UNC5D	MDI/	Co-expression module M20: ZNF and SOX transcription factors. Correlated with genes expressed in cortical glutamatergic neurons.	Receptor for netrin. May be involved in axon guidance by mediating axon repulsion of neuronal growth cones in the developing nervous system upon ligand binding. Axon repulsion in growth cones may be caused by its association with DCC that may trigger signaling for repulsion. It also acts as a dependence receptor required for apoptosis induction when not associated with netrin ligand		developmental delay and speech disorders	Body Weights and Measures , Cholesterol, HDL , smoking cessation
USP24	PDI	Co-expression module M20: ZNF and SOX transcription factors.
WNT10A	MDI-PDI
WNT6	MDI-PDI
WSB1	PDI
ZBP1	PDI
ZNF326	MDI	Co-expression module M20: ZNF and SOX transcription factors.
