# Supplementary material for: Genome-wide gene by lead exposure interaction analysis identifies UNC5D as a candidate gene for neurodevelopment
Source: Environ Health. 2017 Jul 28;16:81. doi: 10.1186/s12940-017-0288-3 (PMC5534076; doi:10.1186/s12940-017-0288-3)
Supplement: Supplementary file 6 — Result of Imputed SNPs between rs9642758 and rs10503970. (XLSX 170 kb) [file 12940_2017_288_MOESM6_ESM.xlsx]

## Sheet: MDI
Interactions Report for MDI
From			To
Gene	Object Type	Assay	Gene	Object Type	Assay	Effect	Mechanism	Link Info	References
CACNA1C	Voltage-gated ion channel	GWIS	RYR1	Ligand-gated ion channel	in vitro	Activation	Binding	both RyR1 and RyR2 can bind to structural elements of the C-terminal cytoplasmic domain of alpha(1C).	12270947;14527433
CTSL	Generic protease	in vitro	MAGI2	Generic binding protein	GWIS	Unspecified	Cleavage	MAGUKs such as MAGI-1, MAGI-2, MAGI-3, DLG, PSD-95, PSD-93 SAP-102, ZO-1 and ZP-3 are cleaved by the cathepsins (B, K, L, S) and granzyme B.	21368887
EGF	Receptor ligand	in vitro	ERBB4	Receptor with enzyme activity	GWIS	Unspecified	Binding	EGF binds to ERBB4.	10214951
EPHA4	Generic receptor	GWIS	PRKCD	Protein kinase	in vitro	Unspecified	Phosphorylation	PKC-delta is a predicted substrate of Ephrin-A receptor 4.	20028136
EPHA7	Generic receptor	GWIS	PRKCD	Protein kinase	in vitro	Unspecified	Phosphorylation	PKC-delta is a predicted substrate of Ephrin-A receptor 7.	20028136
GALNT3	Generic enzyme	in vitro	BMP7	Receptor ligand	GWIS	Unspecified	Glycosylation	BMP7 is a glycosylation target of GALNT3.	21937429
MIR22HG	RNA	in vitro	BMP7	Receptor ligand	GWIS	Inhibition	miRNA binding	miR-22-3p binds to and inhibits BMP7 .	24163368
MIR22HG	RNA	in vitro	RCOR1	Generic binding protein	GWIS	Inhibition	miRNA binding	miR-22-3p binds to and inhibits CoREST .	24794437
NCOA2	Generic binding protein	GWIS	CTSD	Generic protease	in vitro	Activation	Transcription regulation	NCOA2 (GRIP1/TIF2) coregulates and activates Cathepsin D promoter.	11923541;21632823;11136970
NCOA2	Generic binding protein	GWIS	XBP1	Transcription factor	in vitro	Activation	Transcription regulation	ESR1, NCOA1-3, p300 and CBP bind to XBP1 promoter.	22002538
NPAS3	Generic binding protein	GWIS	VGF	Receptor ligand	in vitro	Activation	Transcription regulation	NPAS3 upregulates VGF expression.	21709683
PRKCD	Protein kinase	in vitro	ADCY7	Generic enzyme	GWIS	Activation	Phosphorylation	PKC-delta phosphorylates Adenylate cyclase type VII and increases its activity.	12454008
PRKCD	Protein kinase	in vitro	CACNA1C	Voltage-gated ion channel	GWIS	Activation	Phosphorylation	PKC phosphorylates L-type Ca(II) channel, alpha 1C subunit and increases its activity.	15509562;20371628
PRKCD	Protein kinase	in vitro	GRHL2	Generic binding protein	GWIS	Unspecified	Phosphorylation	PKC-delta phosphorylates GRHL2 .	23375375
PRKCD	Protein kinase	in vitro	KCNMA1	Voltage-gated ion channel	GWIS	Activation	Phosphorylation	Purified total PKC from rat brain (PKCrat brain) heavily phosphorylated both Slo-A and Slo-C, but not Slo-B. PKCalpha, gamma, delta, and tetha phosphorylated Slo-C in vitro.	17991423
PRKCD	Protein kinase	in vitro	SCN2A	Voltage-gated ion channel	GWIS	Inhibition	Phosphorylation	PKC phosphorylates and inhibits SCN2A.	1318103;1322892;12359152;17073806
PRKCD	Protein kinase	in vitro	VRK1	Protein kinase	GWIS	Inhibition	Phosphorylation	PKCdelta interacts with VRK1, phosphorylates the Ser355 residue in the putative regulatory region, and negatively regulates its kinase activity in vitro.	21346188
PRKCQ	Protein kinase	GWIS	CALR	Generic binding protein	in vitro	Unspecified	Phosphorylation	PKC-theta binds to calreticulin and phosphorylates it.	10567230
PRKCQ	Protein kinase	GWIS	SLC7A5	Transporter	in vitro	Unspecified	Phosphorylation	PKC phosphorylates SLC7A5 .	11742812;10049700
PRKCQ	Protein kinase	GWIS	SQSTM1	Generic binding protein	in vitro	Activation	Transcription regulation	PKC-theta co-activates transcription of Sequestosome 1(p62) .	24891615
SMYD3	Generic enzyme	GWIS	CTSD	Generic protease	in vitro	Activation	Transcription regulation	SMYD3 directly interacts with the ligand binding domain of ER and is recruited to the proximal promoter regions of ER target gene Cathepsin D.	19509295
SQSTM1	Generic binding protein	in vitro	PRKCQ	Protein kinase	GWIS	Activation	Binding	Sequestosome 1(p62) binds to atypical PKC.	12813044;14676191;16189514;20808283;10747026;20974803
STAG1	Generic binding protein	GWIS	MMP16	Metalloprotease	in vitro	Unspecified	Transcription regulation	SA1 binds to and regulates the MMP-16 promoter.	22415368
TFAP2C	Transcription factor	GWIS	NBEAL1	Protein	in vitro	Unspecified	Transcription regulation	AP-2C regulates transcription of NBEAL1 .	23851488
TFAP2C	Transcription factor	GWIS	VGF	Receptor ligand	in vitro	Unspecified	Transcription regulation	A consensus binding sites for SP1, AP-1 and A P-2 were identified in VGF promoter region.	9084409
TFAP2C	Transcription factor	GWIS	XBP1	Transcription factor	in vitro	Unspecified	Transcription regulation	AP-2C regulates transcription of XBP1 .	24639548
THRB	Transcription factor	GWIS	CPT1A	Generic enzyme	in vitro	Activation	Transcription regulation	TR-beta1 activates transcription of CPT-1A .	17239528;12493735
UCHL1	Generic protease	in vitro	NCAM1	Generic binding protein	GWIS	Activation	Deubiquitination	UCHL1 is a novel interaction partner of both NCAM isoforms that regulates their ubiquitination and intracellular trafficking.	23061666

## Sheet: PDI
Interactions Report for PDI
From			To
Gene	Object Type	Assay	Gene	Object Type	Assay	Effect	Mechanism	Homo sapiens	Link Info	References
ADAM12	Metalloprotease	GWIS	EGF	Receptor ligand	in vitro	Activation	Cleavage	x	ADAM12 cleaves on EGF to produce another active polypeptide.	11786904;12397684;12482960;15509542;17079736;18342566
ADAM12	Metalloprotease	GWIS	IGFBP3	Generic binding protein	in vitro	Inhibition	Cleavage	x	ADAM12 cleaves on IBP3 and inhibits its activity.	11095942;12484779;14691998;10849447;16824663;20594269;18342566;18762209;18935966
CEMIP	Protein	GWIS	HSPA5	Generic binding protein	in vitro	Activation	Binding	x	TMEM2L binds to and activates GRP78 .	23990668
CHUK	Protein kinase	GWIS	EGF	Receptor ligand	in vitro	Inhibition	Transcription regulation	x	Using a (ChIP) assay, were found that IKKalpha bound to the promoters of the EGF. IKKalpha suppresses the induced expression of EGF by downregulating their promoter activities.	18772111
CHUK	Protein kinase	GWIS	EIF4EBP1	Generic binding protein	in vitro	Unspecified	Phosphorylation	x	IKK-alpha phosphorylates 4E-BP1 .	24990947
CTSL	Generic protease	in vitro	DLG2	Generic binding protein	GWIS	Unspecified	Cleavage	x	MAGUKs such as MAGI-1, MAGI-2, MAGI-3, DLG, PSD-95, PSD-93 SAP-102, ZO-1 and ZP-3 are cleaved by the cathepsins (B, K, L, S) and granzyme B.	21368887
CTSL	Generic protease	in vitro	MAGI2	Generic binding protein	GWIS	Unspecified	Cleavage	x	MAGUKs such as MAGI-1, MAGI-2, MAGI-3, DLG, PSD-95, PSD-93 SAP-102, ZO-1 and ZP-3 are cleaved by the cathepsins (B, K, L, S) and granzyme B.	21368887
DDIT3	Transcription factor	in vitro	PTX3	Generic binding protein	GWIS	Unspecified	Transcription regulation	x	FUS-CHOP binds to the PTX3 and FN1 gene promoters.	21805478;24213580
HSP90B1	Generic binding protein	in vitro	CHUK	Protein kinase	GWIS	Activation	Binding	x	HSP90 physically interacts with IKK-alpha and increases its activity.	11864612;12829720;15611262;16774932;20825417;22384180;21346199
HSP90B1	Generic binding protein	in vitro	KCNH2	Voltage-gated ion channel	GWIS	Activation	Binding	x	HSP90 physically interacts with KCNH2 and increases its activity.	12775586
HSPA5	Generic binding protein	in vitro	CDH13	Generic binding protein	GWIS	Activation	Binding	x	GRP78 physically interacts with H-cadherin.	18411300;23544152
HSPA5	Generic binding protein	in vitro	CHUK	Protein kinase	GWIS	Activation	Binding	x	HSP70 physically interacts with IKK-alpha and increases its activity.	14743216;15922746
HSPA5	Generic binding protein	in vitro	KCNH2	Voltage-gated ion channel	GWIS	Activation	Binding	x	HSP70 physically interacts with KCNH2 and increases its activity.	12775586
HSPA5	Generic binding protein	in vitro	MLLT3	Generic binding protein	GWIS	Activation	Binding	x	Interaction of Hsp70 with AF-9 is necessary for the proper subnuclear localization and activity of AF-9.	20159978
KLK14	Generic protease	GWIS	IGFBP3	Generic binding protein	in vitro	Inhibition	Cleavage	x	Kallikrein 14 cleaves on IBP3 and inhibits its activity.	17110383
POU2F1	Transcription factor	in vitro	TCF7L1	Transcription factor	GWIS	Activation	Transcription regulation	x	NFkB and Oct1 bind to the TCF3 promoter.	21935611
POU2F1	Transcription factor	in vitro	TWIST1	Transcription factor	GWIS	Activation	Transcription regulation	x	Oct-1 activates transcription of TWIST1 .	23836662
PRKCD	Protein kinase	in vitro	ASIC2	Ligand-gated ion channel	GWIS	Activation	Phosphorylation	x	PKC phosphorylates BNaC1 (ASIC2) and increases its activity.	12399460
PRKCD	Protein kinase	in vitro	GRIK1	Ligand-gated ion channel	GWIS	Activation	Phosphorylation	x	PKC phosphorylates and activates GluR5 .	12597860;12640005
PRKCD	Protein kinase	in vitro	PRKG1	Protein kinase	GWIS	Activation	Phosphorylation	x	PKC phosphorylates Protein kinase G1 alpha and increases its activity.	12609995
PRKCD	Protein kinase	in vitro	CHN2	Regulators (GDI, GAP, GEF)	GWIS	Unspecified	Phosphorylation	x	PKC-delta phosphorylates B-chimaerin .	20335173
PRKCD	Protein kinase	in vitro	CHUK	Protein kinase	GWIS	Activation	Phosphorylation	x	PKC-delta phosphorylates and activates IKK-alpha .	17644309
PRKCD	Protein kinase	in vitro	IQGAP1	Generic binding protein	GWIS	Unspecified	Phosphorylation	x	PKC-delta phosphorylates IQGAP1 .	22897107
PRKCD	Protein kinase	in vitro	KCNMA1	Voltage-gated ion channel	GWIS	Activation	Phosphorylation	x	Purified total PKC from rat brain (PKCrat brain) heavily phosphorylated both Slo-A and Slo-C, but not Slo-B. PKCalpha, gamma, delta, and tetha phosphorylated Slo-C in vitro.	17991423
PRKCD	Protein kinase	in vitro	SLC1A2	Transporter	GWIS	Inhibition	Binding	x	PKC-delta binds to and inhibits SLC1A2/EAAT2 .	22708868
PRKCH	Protein kinase	GWIS	GSTP1	Generic enzyme	in vitro	Activation	Phosphorylation	x	PKC-eta phosphorylates GSTP1 and increases its activity.	15604283
PRKCH	Protein kinase	GWIS	SLC7A5	Transporter	in vitro	Unspecified	Phosphorylation	x	PKC phosphorylates SLC7A5 .	10049700;11742812
SERPINA12	Generic binding protein	GWIS	HSPA5	Generic binding protein	in vitro	Activation	Binding	x	Vaspin interacts with GRP78, Vaspin is a novel ligand for cell-surface GRP78/MTJ-1 complex, and its subsequent signals exert beneficial effects on ER stress-induced metabolic dysfunctions.	22837305;23307819
SERPINE1	Receptor ligand	in vitro	KLK14	Generic protease	GWIS	Inhibition	Binding	x	PAI1 physically interacts with Kallikrein 14 and decreases its activity.	17110383
SLC3A2	Generic channel	in vitro	SLC7A7	Transporter	GWIS	Activation	Binding	x	The SLC7A7 gene encodes the light subunit of a cationic amino acid transporter. Together with the heavy chain, SLC3A2, the SLC7A7 protein forms a functional heterodimeric transporter on the basolateral cell membrane of epithelial cells that transfers lysine, arginine, and ornithine from the cell to the extracellular space.	15756301;14770310;14770309;10777485;9878049;21568940;9829974
SMYD3	Generic enzyme	GWIS	CTSD	Generic protease	in vitro	Activation	Transcription regulation	x	SMYD3 directly interacts with the ligand binding domain of ER and is recruited to the proximal promoter regions of ER target gene Cathepsin D.	19509295
SQSTM1	Generic binding protein	in vitro	PRKCH	Protein kinase	GWIS	Activation	Binding	x	Sequestosome 1(p62) binds to atypical PKC.	10747026;12813044;14676191;16189514;20808283;20974803
SQSTM1	Generic binding protein	in vitro	TWIST1	Transcription factor	GWIS	Activation	Binding	x	Sequestosome 1(p62) binds to and activates TWIST1 .	24927592;25126736
TCF7L1	Transcription factor	GWIS	CLU	Generic binding protein	in vitro	Inhibition	Transcription regulation	x	Tcf(Lef) can bind to gene Clusterin promoter and suppress Clusterin expression.	15735679
TCF7L1	Transcription factor	GWIS	XBP1	Transcription factor	in vitro	Unspecified	Transcription regulation	x	TCF7L1 (TCF3) was found to be associated with promoter region of XBP1 as detected by ChIP combined with DNA microarrays and confirmed by quantitative PCR.	18467660
TWIST1	Transcription factor	GWIS	CLU	Generic binding protein	in vitro	Activation	Transcription regulation	x	Twist1 regulates CLU expression in PC-3 cells.	22896337;24491388
TWIST1	Transcription factor	GWIS	NGFR	Generic receptor	in vitro	Unspecified	Transcription regulation	x	TWIST1 can bind to gene NGFR(TNFRSF16) promoter.	10818147
TXNRD1	Generic enzyme	in vitro	TXNDC17	Generic enzyme	GWIS	Unspecified	Covalent modification	x	The oxidized form of TXNL5 was readily reduced by TXNRD1.	14607844
XBP1	Transcription factor	in vitro	COL5A2	Generic binding protein	GWIS	Unspecified	Transcription regulation	x	XBP1 can bind to gene COL5A2 promoter.	17612490
XBP1	Transcription factor	in vitro	TBXAS1	Generic enzyme	GWIS	Unspecified	Transcription regulation	x	XBP1 probably regulates transcription of THAS.	15546613
XBP1	Transcription factor	in vitro	TWIST1	Transcription factor	GWIS	Activation	Transcription regulation	x	XBP1 activates transcription of TWIST1 .	24670641
