# Supplementary material for: Genome-wide gene by lead exposure interaction analysis identifies UNC5D as a candidate gene for neurodevelopment
Source: Environ Health. 2017 Jul 28;16:81. doi: 10.1186/s12940-017-0288-3 (PMC5534076; doi:10.1186/s12940-017-0288-3)
Supplement: Supplementary file 9 — Integrative analysis of direct gene-gene interactions between GWIS genes and in vitro transcriptomic assay genes. (XLSX 18 kb) [file 12940_2017_288_MOESM9_ESM.xlsx]

## Sheet: imputed_final
		Bangladesh (p)		Mexico (p)		Meta analysis (p)
SNP	BP	mental development composite score	motor development composite score	mental development composite score	motor development composite score	mental development composite score	motor development composite score
rs10100037:34856371:T:G	34856371	0.217563	0.386946	0.958304	0.495365	0.337961	0.271036
rs16883313:34856381:T:C	34856381	0.174612	0.481818	0.71205	0.955487	0.440282	0.573034
rs10110471:34856962:G:C	34856962	0.0799361	0.199591	0.291149	0.237526	0.0439962	0.0808117
rs16883314:34857411:G:A	34857411	0.217563	0.386946	0.958304	0.495365	0.337961	0.271036
rs17250409:34857454:G:A	34857454	0.00688368	0.0107848	0.00232131	0.00294082	4.79358e-05	9.56865e-05
rs11774088:34857476:C:A	34857476	0.00688368	0.0107848	0.00232131	0.00294082	4.79358e-05	9.56865e-05
rs4521752:34857683:C:G	34857683	0.0799361	0.199591	0.291149	0.237526	0.0439962	0.0808117
rs74575715:34857761:T:C	34857761	0.00688368	0.0107848	0.00232131	0.00294082	4.79358e-05	9.56865e-05
rs6985526:34858411:G:A	34858411	0.399462	0.556124	0.430201	0.625846	0.248118	0.444594
rs16883318:34858751:G:A	34858751	0.217563	0.386946	0.958304	0.495365	0.337961	0.271036
rs12548710:34859485:C:G	34859485	0.0799361	0.199591	0.291149	0.237526	0.0439962	0.0808117
rs7819172:34859769:T:G	34859769	0.399462	0.556124	0.430201	0.625846	0.248118	0.444594
rs7831249:34859830:G:A	34859830	0.399462	0.556124	0.430201	0.625846	0.248118	0.444594
rs7832238:34859844:C:T	34859844	0.399462	0.556124	0.430201	0.625846	0.248118	0.444594
rs7819315:34859872:T:C	34859872	0.399462	0.556124	0.430201	0.625846	0.248118	0.444594
rs7819466:34859980:T:C	34859980	0.399462	0.556124	0.430201	0.625846	0.248118	0.444594
rs4739384:34860301:A:G	34860301	0.399462	0.556124	0.430201	0.625846	0.248118	0.444594
rs4739385:34860349:A:T	34860349	0.399462	0.556124	0.430201	0.625846	0.248118	0.444594
rs4739386:34860377:G:C	34860377	0.399462	0.556124	0.430201	0.625846	0.248118	0.444594
rs146314207:34860773:G:A	34860773	0.400277	0.991987	0.717144	0.522361	0.38412	0.66537
rs4474017:34860812:T:C	34860812	0.399462	0.556124	0.430201	0.625846	0.248118	0.444594
rs4484690:34860937:G:A	34860937	0.399462	0.556124	0.356533	0.589817	0.213686	0.424468
rs11989408:34860950:G:A	34860950	0.399462	0.556124	0.356533	0.589817	0.213686	0.424468
rs4604426:34860976:C:G	34860976	0.399462	0.556124	0.356533	0.589817	0.213686	0.424468
rs4361759:34861030:A:G	34861030	0.399462	0.556124	0.356533	0.589817	0.213686	0.424468
rs76234392:34861393:T:C	34861393	0.838238	0.431224	0.597766	0.743155	0.614773	0.419741
rs79138905:34861434:G:A	34861434	0.838238	0.431224	0.498248	0.820784	0.54669	0.459491
rs141682073:34861691:G:GA	34861691	0.217563	0.386946	0.778167	0.387941	0.266744	0.221931
rs17250591:34861700:G:A	34861700	0.238313	0.395779	0.469406	0.699676	0.172639	0.372411
rs79226307:34862070:C:T	34862070	0.838238	0.431224	0.498248	0.820784	0.54669	0.459491
rs10103839:34863202:T:G	34863202	0.838238	0.431224	0.597766	0.743155	0.614773	0.419741
rs10106900:34863419:T:A	34863419	0.838238	0.431224	0.597766	0.743155	0.614773	0.419741
rs7817114:34863790:C:G	34863790	0.217563	0.386946	0.869015	0.395537	0.3016	0.225408
rs7821357:34864327:C:T	34864327	0.26793	0.427015	0.374831	0.619828	0.155804	0.355399
rs4487759:34864531:T:G	34864531	0.399462	0.556124	0.356533	0.589817	0.213686	0.424468
rs7820772:34864656:G:A	34864656	0.838238	0.431224	0.597766	0.743155	0.614773	0.419741
rs76124855:34864843:T:C	34864843	0.00688368	0.0107848	0.00232131	0.00294082	4.79358e-05	9.56865e-05
rs10503969:34865689:C:G	34865689	0.00688368	0.0107848	0.00232131	0.00294082	4.79358e-05	9.56865e-05
rs6995319:34865799:G:A	34865799	0.399462	0.556124	0.356533	0.589817	0.213686	0.424468
rs6995753:34866030:G:A	34866030	0.217563	0.386946	0.855456	0.41099	0.296269	0.232476
rs6982801:34866407:A:G	34866407	0.26793	0.427015	0.356533	0.589817	0.149218	0.340718
rs4551351:34866530:T:C	34866530	0.238313	0.395779	0.434542	0.703723	0.160815	0.374358
rs72629602:34867138:A:G	34867138	0.585092	0.856946	0.328423	0.359481	0.809657	0.63546
rs4313151:34867808:A:G	34867808	0.399462	0.556124	0.356533	0.589817	0.213686	0.424468
rs4590438:34867821:G:A	34867821	0.0799361	0.199591	0.182062	0.147207	0.0278177	0.054255
rs183292264:34868160:C:A	34868160	0.698442	0.196288	0.340717	0.956134	0.355941	0.315187
rs11779612:34868580:C:T	34868580	0.00688368	0.0107848	0.00232131	0.00294082	4.79358e-05	9.56865e-05
rs73671417:34868697:C:T	34868697	0.838238	0.431224	0.597766	0.743155	0.614773	0.419741
rs4439120:34868864:C:T	34868864	0.26793	0.427015	0.356533	0.589817	0.149218	0.340718
rs4529456:34868866:T:C	34868866	0.381408	0.492166	0.356533	0.589817	0.204795	0.383059
rs6468300:34869201:G:T	34869201	0.399462	0.556124	0.356533	0.589817	0.213686	0.424468
rs72631003:34869475:T:A	34869475	0.190561	0.380357	0.808607	0.580337	0.412486	0.305816
rs16883372:34869836:G:A	34869836	0.838238	0.431224	0.498248	0.820784	0.54669	0.459491
rs73671420:34869989:C:T	34869989	0.0799361	0.199591	0.182062	0.147207	0.0278177	0.054255
rs4739387:34870993:C:T	34870993	0.838238	0.431224	0.498248	0.820784	0.54669	0.459491
rs67632002:34871007:T:C	34871007	0.217563	0.386946	0.869015	0.395537	0.3016	0.225408
rs116879771:34871384:T:C	34871384	0.838238	0.431224	0.498248	0.820784	0.54669	0.459491
rs28575744:34871437:T:C	34871437	0.399462	0.556124	0.356533	0.589817	0.213686	0.424468
rs16883376:34871700:C:A	34871700	0.217563	0.386946	0.869015	0.395537	0.3016	0.225408
rs10090404:34872156:T:C	34872156	0.225842	0.370582	0.422986	0.700689	0.150022	0.354616
rs10103055:34872228:G:A	34872228	0.217563	0.386946	0.869015	0.395537	0.3016	0.225408
rs10103980:34872275:C:T	34872275	0.217563	0.386946	0.855456	0.41099	0.296269	0.232476
rs10093451:34872352:T:C	34872352	0.382707	0.526298	0.348353	0.588265	0.201697	0.40432
rs75107935:34872486:C:T	34872486	0.86459	0.467111	0.503388	0.818253	0.567187	0.48582
rs28625542:34872526:G:T	34872526	0.382707	0.526298	0.348353	0.588265	0.201697	0.40432
rs11782751:34872940:T:C	34872940	0.382707	0.526298	0.348353	0.588265	0.201697	0.40432
rs4549765:34873030:C:T	34873030	0.217563	0.386946	0.869015	0.395537	0.3016	0.225408
rs12549781:34873930:G:A	34873930	0.325598	0.511586	0.321112	0.545983	0.162887	0.372164
rs10098256:34874046:T:G	34874046	0.382707	0.526298	0.348353	0.588265	0.201697	0.40432
rs12550319:34874282:G:A	34874282	0.86459	0.467111	0.505382	0.841542	0.568594	0.498323
rs12548176:34874809:A:G	34874809	0.499725	0.656946	0.343219	0.647701	0.256334	0.524811
rs12550439:34874810:G:A	34874810	0.499725	0.656946	0.343219	0.647701	0.256334	0.524811
rs12550464:34874887:G:A	34874887	0.382707	0.526298	0.348353	0.588265	0.201697	0.40432
rs12548215:34875012:A:G	34875012	0.378103	0.538446	0.348353	0.588265	0.199463	0.412174
rs12546308:34875421:C:T	34875421	0.076272	0.183938	0.181654	0.147047	0.0266242	0.0500309
rs17251143:34875532:C:A	34875532	0.00688368	0.0107848	0.00232131	0.00294082	4.79358e-05	9.56865e-05
rs1962529:34875614:C:A	34875614	0.399462	0.556124	0.356533	0.589817	0.213686	0.424468
rs199906953:34876208:C:CT	34876208	0.874781	0.67242	0.866315	0.944716	0.818291	0.716969
rs1962527:34876252:A:G	34876252	0.217563	0.386946	0.869015	0.395537	0.3016	0.225408
rs12541815:34876362:G:C	34876362	0.226162	0.372479	0.561599	0.821379	0.196341	0.413559
rs28739421:34876511:C:T	34876511	0.383044	0.528432	0.47928	0.701636	0.261402	0.46763
rs67449832:34876652:G:A	34876652	0.226162	0.372479	0.561599	0.821379	0.196341	0.413559
rs10217016:34877127:T:C	34877127	0.217563	0.386946	0.869015	0.395537	0.3016	0.225408
rs12547137:34877140:C:G	34877140	0.863571	0.466482	0.292133	0.663078	0.407226	0.403994
rs147303144:34877627:AGAG:A	34877627	0.00688368	0.0107848	0.00232131	0.00294082	4.79358e-05	9.56865e-05
rs10110586:34877665:A:C	34877665	0.217563	0.386946	0.869015	0.395537	0.3016	0.225408
rs17329932:34877715:G:A	34877715	0.00688368	0.0107848	0.00232131	0.00294082	4.79358e-05	9.56865e-05
rs28498472:34877870:C:T	34877870	0.383044	0.528432	0.47928	0.701636	0.261402	0.46763
rs28662842:34877986:C:G	34877986	0.226162	0.372479	0.561599	0.821379	0.196341	0.413559
rs16883412:34878156:A:C	34878156	0.217563	0.386946	0.869015	0.395537	0.3016	0.225408
rs16883416:34878334:G:A	34878334	0.383044	0.528432	0.47928	0.701636	0.261402	0.46763
rs16883419:34878381:A:G	34878381	0.217563	0.386946	0.869015	0.395537	0.3016	0.225408
rs4641062:34878533:T:A	34878533	0.217563	0.386946	0.869015	0.395537	0.3016	0.225408
rs79330621:34878712:C:T	34878712	0.00688368	0.0107848	0.00232131	0.00294082	4.79358e-05	9.56865e-05
rs17251455:34879239:T:C	34879239	0.00688368	0.0107848	0.00232131	0.00294082	4.79358e-05	9.56865e-05
rs9886573:34879460:A:G	34879460	0.383044	0.528432	0.47928	0.701636	0.261402	0.46763
rs140903844:34879539:TCAAAAA:T	34879539	0.874405	0.403821	0.075831	0.344308	0.193621	0.210045
rs140903844:34879539:TCAAAAA:TCAAAAACAAAAA	34879539	0.145566	0.914985	0.692961	0.854602	0.407633	0.96664
rs16883421:34879698:C:T	34879698	0.422792	0.499005	0.926357	0.994609	0.508316	0.609675
rs4237081:34879876:C:T	34879876	0.849075	0.637357	0.292133	0.663078	0.576995	0.520737
rs1987259:34879934:G:T	34879934	0.226162	0.372479	0.561599	0.821379	0.196341	0.413559
rs10112892:34880674:T:G	34880674	0.217563	0.386946	0.855456	0.41099	0.296269	0.232476
rs4428666:34881530:C:T	34881530	0.217563	0.386946	0.869015	0.395537	0.3016	0.225408
rs78314839:34881697:A:T	34881697	0.079937	0.189143	0.281126	0.195762	0.0424691	0.0652163
rs9656770:34881906:C:G	34881906	0.394667	0.536421	0.47928	0.701636	0.26818	0.473233
rs6998588:34882209:G:A	34882209	0.079937	0.189143	0.281126	0.195762	0.0424691	0.0652163
rs59565914:34882228:C:T	34882228	0.863571	0.466482	0.292133	0.663078	0.407226	0.403994
rs79543764:34882229:G:A	34882229	0.00704586	0.0109022	0.00232131	0.00294082	4.91561e-05	9.68221e-05
rs7002561:34882308:G:T	34882308	0.863571	0.466482	0.410619	0.655702	0.49947	0.400192
rs6989491:34882482:T:C	34882482	0.323522	0.43188	0.561599	0.821379	0.260672	0.460309
rs28722910:34882716:T:G	34882716	0.217563	0.386946	0.869015	0.395537	0.3016	0.225408
rs4422767:34882955:C:T	34882955	0.369216	0.471032	0.47928	0.701636	0.253331	0.427172
rs55982366:34883381:TA:T	34883381	0.0684313	0.156639	0.281126	0.195762	0.0373086	0.0546891
rs61075001:34883415:TG:T	34883415	0.799128	0.409771	0.292133	0.663078	0.373124	0.364681
rs35219145:34883541:G:GT	34883541	0.33449	0.438779	0.529828	0.781604	0.254293	0.445023
rs57260519:34883957:G:A	34883957	0.069082	0.151911	0.287765	0.195319	0.0385147	0.0530557
rs58943573:34884264:A:C	34884264	0.287171	0.399929	0.435436	0.72388	0.188444	0.387139
rs16883443:34884281:T:G	34884281	0.287171	0.399929	0.594559	0.734062	0.249918	0.392101
rs4527864:34885536:A:G	34885536	0.0417369	0.00970663	0.000531286	0.0107478	0.000119814	0.000268865
rs35242190:34885913:AC:A	34885913	0.677358	0.831775	0.723057	0.91038	0.584527	0.932886
rs7011522:34886760:T:C	34886760	0.0211372	0.00583492	0.000531286	0.0107478	5.13069e-05	0.0001614
rs13260525:34887076:G:A	34887076	0.759395	0.85366	0.723057	0.91038	0.642217	0.949545
rs76978232:34888753:C:A	34888753	0.554143	0.994812	0.196584	0.0154457	0.67752	0.105314
rs78694649:34888819:G:C	34888819	0.183372	0.412729	0.945352	0.892368	0.341586	0.482017
rs10098626:34888914:G:A	34888914	0.101524	0.0620948	0.0187885	0.188213	0.00521413	0.0229867
rs68084810:34889637:TG:T	34889637	0.706884	0.744693	0.580342	0.952114	0.516518	0.776719
rs1962122:34889643:A:T	34889643	0.707708	0.745132	0.580342	0.952114	0.517054	0.777052
rs1962044:34889986:C:T	34889986	0.789725	0.820352	0.639373	0.746291	0.609469	0.70035
rs11785079:34890616:T:C	34890616	0.824973	0.818848	0.639373	0.746291	0.633528	0.699278
rs149407567:34891337:T:TCAAAACAAAACAAAA	34891337	0.117731	0.0448506	0.00259315	0.0343457	0.0014477	0.00356877
rs16883452:34891692:G:C	34891692	0.33821	0.647557	0.269728	0.0470398	0.986765	0.326929
rs4404911:34891898:T:C	34891898	0.368519	0.68385	0.374114	0.0231503	0.934155	0.226772
rs4570153:34891977:C:T	34891977	0.401203	0.85076	0.228043	0.064573	0.862712	0.170336
rs34179464:34892067:C:G	34892067	0.517443	0.574813	0.795589	0.93148	0.511451	0.716776
rs10954973:34892070:G:A	34892070	0.0592886	0.0410042	0.0239753	0.326607	0.00351694	0.0289233
rs35709119:34892232:A:G	34892232	0.320721	0.522131	0.549011	0.460122	0.25363	0.990688
rs55839030:34892748:C:T	34892748	0.559896	0.734187	0.19237	0.161762	0.666883	0.498803
rs10808338:34892899:C:T	34892899	0.0981371	0.129452	0.0185806	0.347721	0.0049752	0.0783907
rs4739388:34893234:A:G	34893234	0.0738231	0.114446	0.0557437	0.310293	0.00895553	0.0632881
rs77589704:34893320:A:G	34893320	0.173068	0.793485	0.589706	0.681474	0.507767	0.938842
rs4535735:34893701:C:G	34893701	0.0981371	0.129452	0.0185806	0.347721	0.0049752	0.0783907
8:34894277:C:A	34894277	0.0371328	0.121807	0.695252	0.171073	0.0682229	0.80329
rs10954974:34894553:T:C	34894553	0.0981371	0.129452	0.0185806	0.347721	0.0049752	0.0783907
rs7460698:34894809:T:A	34894809	0.0769041	0.112368	0.00589735	0.204107	0.00155641	0.0419474
rs4237082:34894929:A:G	34894929	0.565821	0.351491	0.305637	0.0592036	0.266715	0.0507474
rs4532588:34895928:T:C	34895928	0.0369607	0.0734733	0.170847	0.474723	0.0133063	0.069275
rs13272891:34896272:A:G	34896272	0.446989	0.599847	0.401808	0.522699	0.260015	0.413753
rs13272177:34896411:C:T	34896411	0.368936	0.494008	0.811624	0.743119	0.405999	0.465608
rs57434174:34896719:C:T	34896719	0.764473	0.734463	0.159269	0.463088	0.476556	0.815239
rs7012086:34896801:G:A	34896801	0.0508142	0.101595	0.0557437	0.310293	0.00617851	0.057272
rs34223197:34897220:G:C	34897220	0.368936	0.494008	0.811624	0.743119	0.405999	0.465608
rs13279767:34897339:G:A	34897339	0.368936	0.494008	0.840842	0.724069	0.420222	0.455395
rs11780447:34897433:G:A	34897433	0.368936	0.494008	0.811624	0.743119	0.405999	0.465608
rs10112855:34897587:G:C	34897587	0.0508142	0.101595	0.0635	0.277103	0.00693839	0.0512576
rs9642752:34897633:T:C	34897633	0.0981371	0.129452	0.0185806	0.347721	0.0049752	0.0783907
rs141149097:34897749:G:GA	34897749	0.64882	0.422845	0.122138	0.717387	0.170939	0.719159
rs9297227:34898110:A:G	34898110	0.0981371	0.129452	0.0108266	0.302498	0.00328945	0.0685505
rs12677661:34899045:T:C	34899045	0.368936	0.494008	0.683831	0.658457	0.345597	0.420477
rs7010028:34899120:T:C	34899120	0.0262158	0.0574939	0.110954	0.562816	0.00636613	0.0705107
rs10503973:34899262:C:T	34899262	0.368936	0.494008	0.683831	0.658457	0.345597	0.420477
rs10503974:34899392:T:A	34899392	0.368936	0.494008	0.683831	0.658457	0.345597	0.420477
rs10954975:34899490:A:T	34899490	0.368936	0.494008	0.683831	0.658457	0.345597	0.420477
rs9297228:34899821:C:T	34899821	0.0728421	0.121368	0.00589735	0.204107	0.00145926	0.044957
rs4739295:34900372:T:G	34900372	0.0590527	0.105383	0.0363629	0.252614	0.0049629	0.0483869
rs10503975:34900583:T:C	34900583	0.368936	0.494008	0.683831	0.658457	0.345597	0.420477
rs13268430:34900597:T:C	34900597	0.368936	0.494008	0.683831	0.658457	0.345597	0.420477
rs11775322:34901136:A:C	34901136	0.368936	0.494008	0.683831	0.658457	0.345597	0.420477
rs11786195:34901301:C:T	34901301	0.368936	0.494008	0.710878	0.640046	0.358162	0.410737
rs111702268:34902610:CT:C	34902610	0.518871	0.250992	0.693596	0.208913	0.824967	0.980688
rs36008237:34902780:AT:A	34902780	0.368936	0.494008	0.683831	0.658457	0.345597	0.420477
rs13278754:34902952:G:C	34902952	0.403403	0.486932	0.844493	0.79073	0.449767	0.486028
rs13253539:34903958:G:C	34903958	0.0981371	0.129452	0.0148866	0.406425	0.0041933	0.0914662
rs6984981:34904191:C:G	34904191	0.368936	0.494008	0.683831	0.658457	0.345597	0.420477
rs73571242:34904348:G:A	34904348	0.50571	0.57363	0.19237	0.161762	0.712406	0.610526
rs62505560:34904373:G:C	34904373	0.234347	0.642506	0.976521	0.853402	0.383711	0.822217
rs113217487:34904374:C:CT	34904374	0.13706	0.203693	0.131448	0.389078	0.0342324	0.127418
rs66543330:34904617:A:G	34904617	0.310075	0.439339	0.619242	0.851083	0.275654	0.481692
rs62505561:34905643:T:C	34905643	0.276391	0.298592	0.00767065	0.258228	0.00947855	0.12605
rs71215606:34906076:C:CAA	34906076	0.99468	0.934145	0.541037	0.462917	0.688358	0.670198
rs12678629	34906448	0.368936	0.494008	0.717782	0.790621	0.361387	0.491258
rs7829403:34906706:G:T	34906706	0.0769041	0.112368	0.00390175	0.0739447	0.00114031	0.0173575
rs8180899:34906924:T:C	34906924	0.0981371	0.129452	0.0106976	0.20016	0.00325974	0.0468269
rs11469089:34906984:TCTA:T	34906984	0.0981371	0.129452	0.0106976	0.20016	0.00325974	0.0468269
rs8180980:34908763:G:A	34908763	0.0981371	0.129452	0.00741747	0.126832	0.00247544	0.0314258
rs12549764:34908810:G:A	34908810	0.0981371	0.129452	0.00741747	0.126832	0.00247544	0.0314258
rs11786099:34908908:G:A	34908908	0.368936	0.494008	0.717782	0.790621	0.361387	0.491258
rs11783866:34909143:T:C	34909143	0.368936	0.494008	0.717782	0.790621	0.361387	0.491258
rs73571250:34909575:C:T	34909575	0.690855	0.634649	0.248347	0.180664	0.638539	0.592966
rs10091601:34909787:C:T	34909787	0.0769041	0.112368	0.00416009	0.0802143	0.00119639	0.0185737
rs13280796:34910838:T:G	34910838	0.310075	0.439339	0.650332	0.987856	0.288623	0.555861
rs9649903:34911121:A:C	34911121	0.310075	0.439339	0.650332	0.987856	0.288623	0.555861
rs4739389:34911223:C:T	34911223	0.0590527	0.105383	0.0363629	0.252614	0.0049629	0.0483869
rs9649904:34911343:C:T	34911343	0.368936	0.494008	0.717782	0.790621	0.361387	0.491258
rs9649905:34911352:G:A	34911352	0.368936	0.494008	0.717782	0.790621	0.361387	0.491258
rs13282927:34911735:A:G	34911735	0.368936	0.494008	0.717782	0.790621	0.361387	0.491258
rs73571254:34912158:T:G	34912158	0.50571	0.57363	0.19237	0.161762	0.712406	0.610526
rs11531638:34912250:G:T	34912250	0.0981371	0.129452	0.0106976	0.20016	0.00325974	0.0468269
rs71215608:34912649:T:TTG	34912649	0.368936	0.494008	0.749883	0.780711	0.376478	0.485883
rs9649888:34913248:C:A	34913248	0.368936	0.494008	0.630899	0.77891	0.321288	0.484908
rs9649906:34913393:A:T	34913393	0.310075	0.439339	0.650332	0.987856	0.288623	0.555861
rs73571259:34913425:A:C	34913425	0.50571	0.57363	0.19237	0.161762	0.712406	0.610526
rs78747597:34913505:T:C	34913505	0.223905	0.65664	0.901948	0.87587	0.320864	0.818892
rs9649907:34913673:C:G	34913673	0.368936	0.494008	0.717782	0.790621	0.361387	0.491258
rs13266928:34913837:C:T	34913837	0.368936	0.494008	0.717782	0.790621	0.361387	0.491258
rs60633375:34914056:C:A	34914056	0.50571	0.57363	0.19237	0.161762	0.712406	0.610526
rs35547908:34914133:AT:A	34914133	0.326182	0.453366	0.650332	0.987856	0.30009	0.567728
rs35085303:34914326:AC:A	34914326	0.368936	0.494008	0.717782	0.790621	0.361387	0.491258
rs10954976:34914543:C:A	34914543	0.368936	0.494008	0.717782	0.790621	0.361387	0.491258
rs10808339:34914659:G:A	34914659	0.0981371	0.129452	0.0106976	0.20016	0.00325974	0.0468269
rs28470713:34914790:C:T	34914790	0.0590527	0.105383	0.0363629	0.252614	0.0049629	0.0483869
rs13274846:34914846:G:A	34914846	0.310075	0.439339	0.650332	0.987856	0.288623	0.555861
rs13250467:34914917:T:G	34914917	0.368936	0.494008	0.717782	0.790621	0.361387	0.491258
rs12680324:34915057:A:G	34915057	0.368936	0.494008	0.717782	0.790621	0.361387	0.491258
rs12680814:34915080:T:C	34915080	0.368936	0.494008	0.717782	0.790621	0.361387	0.491258
rs12680838:34915374:A:C	34915374	0.368936	0.494008	0.717782	0.790621	0.361387	0.491258
rs73571263:34915897:C:T	34915897	0.50571	0.57363	0.155258	0.219187	0.654857	0.692323
rs112166975:34916458:G:A	34916458	0.50571	0.57363	0.19237	0.161762	0.712406	0.610526
rs4495418:34916580:C:A	34916580	0.368936	0.494008	0.717782	0.790621	0.361387	0.491258
rs11785615:34916855:A:G	34916855	0.368936	0.494008	0.717782	0.790621	0.361387	0.491258
rs35488779:34917357:G:A	34917357	0.310075	0.439339	0.650332	0.987856	0.288623	0.555861
rs4278146:34917412:T:C	34917412	0.368936	0.494008	0.717782	0.790621	0.361387	0.491258
rs4297035:34917549:G:A	34917549	0.368936	0.494008	0.717782	0.790621	0.361387	0.491258
rs73571269:34917583:C:A	34917583	0.50571	0.57363	0.19237	0.161762	0.712406	0.610526
rs2923676:34919718:C:G	34919718	0.310075	0.439339	0.650332	0.987856	0.288623	0.555861
rs35072476:34920016:AC:A	34920016	0.368936	0.494008	0.717782	0.790621	0.361387	0.491258
rs146290701:34920074:T:TACAC	34920074	0.0590527	0.105383	0.0345035	0.268499	0.0047473	0.051297
rs146290701:34920074:T:TAC	34920074	0.486726	0.612916	0.338998	0.611232	0.247654	0.473792
rs78521315:34920088:A:C	34920088	0.239289	0.975708	0.733538	0.884483	0.268125	0.905049
rs4299998:34920133:T:C	34920133	0.0590527	0.105383	0.0363629	0.252614	0.0049629	0.0483869
rs1584655:34920539:C:T	34920539	0.368936	0.494008	0.717782	0.790621	0.361387	0.491258
rs34895553:34920735:TA:T	34920735	0.477805	0.366598	0.919385	0.39333	0.642555	0.913408
rs2981345:34921142:G:A	34921142	0.310075	0.439339	0.650332	0.987856	0.288623	0.555861
rs2981346:34921292:C:T	34921292	0.310075	0.439339	0.650332	0.987856	0.288623	0.555861
rs2923675:34921506:A:G	34921506	0.310075	0.439339	0.650332	0.987856	0.288623	0.555861
rs10092791:34922397:G:A	34922397	0.0590527	0.105383	0.0363629	0.252614	0.0049629	0.0483869
rs140282738:34922635:T:TA	34922635	0.0981371	0.129452	0.00898446	0.116377	0.00285763	0.0292105
rs71215610:34922654:A:AAAG	34922654	0.0981371	0.129452	0.00898446	0.116377	0.00285763	0.0292105
rs2923674:34923372:A:G	34923372	0.310075	0.439339	0.650332	0.987856	0.288623	0.555861
rs73571272:34923525:T:C	34923525	0.559457	0.562619	0.19237	0.161762	0.667238	0.619075
rs971465:34924513:C:T	34924513	0.310075	0.439339	0.650332	0.987856	0.288623	0.555861
rs971464:34924614:C:T	34924614	0.310075	0.439339	0.650332	0.987856	0.288623	0.555861
rs73571274:34924758:C:T	34924758	0.50571	0.57363	0.19237	0.161762	0.712406	0.610526
rs72631038:34924902:G:A	34924902	0.29048	0.370271	0.194663	0.97015	0.0981563	0.518326
rs147645327:34925065:G:GT	34925065	0.281598	0.3944	0.182919	0.949096	0.0906703	0.551719
rs28676419:34925081:G:A	34925081	0.565821	0.351491	0.305637	0.0592036	0.266715	0.0507474
rs2923672:34925131:A:G	34925131	0.310075	0.439339	0.650332	0.987856	0.288623	0.555861
rs2923671:34925210:A:G	34925210	0.0769041	0.112368	0.00416009	0.0802143	0.00119639	0.0185737
rs2981347:34925244:G:A	34925244	0.0769041	0.112368	0.00416009	0.0802143	0.00119639	0.0185737
rs2923670:34925497:A:T	34925497	0.0981371	0.129452	0.0106976	0.20016	0.00325974	0.0468269
rs10105822:34925572:C:T	34925572	0.0590527	0.105383	0.0363629	0.252614	0.0049629	0.0483869
rs1376520:34925902:C:T	34925902	0.0590527	0.105383	0.0363629	0.252614	0.0049629	0.0483869
rs1376519:34926132:C:A	34926132	0.310075	0.439339	0.650332	0.987856	0.288623	0.555861
rs145458376:34927067:G:GGTAATATCCACACA	34927067	0.467586	0.503938	0.694926	0.943839	0.421243	0.650218
rs5890791:34927386:A:ATATC	34927386	0.0779761	0.183832	0.0535606	0.0831319	0.00914916	0.0316589
rs62505563:34927648:A:G	34927648	0.0769041	0.112368	0.000951157	0.0480628	0.000405033	0.0122092
rs2122816:34928702:A:G	34928702	0.310075	0.439339	0.650332	0.987856	0.288623	0.555861
rs2981308:34929099:G:A	34929099	0.310075	0.439339	0.650332	0.987856	0.288623	0.555861
rs2981309:34929287:C:G	34929287	0.310075	0.439339	0.650332	0.987856	0.288623	0.555861
rs2405540:34930147:C:T	34930147	0.350185	0.475588	0.650332	0.987856	0.317037	0.586346
rs2981312:34931148:T:A	34931148	0.4131	0.532599	0.749883	0.780711	0.409682	0.514393
rs2981313:34931167:C:T	34931167	0.350185	0.475588	0.650332	0.987856	0.317037	0.586346
rs2923668:34931935:G:A	34931935	0.350185	0.475588	0.650332	0.987856	0.317037	0.586346
rs11312091:34931974:GA:G	34931974	0.350185	0.475588	0.678304	0.979897	0.329575	0.60495
rs2923667:34932051:T:G	34932051	0.350185	0.475588	0.650332	0.987856	0.317037	0.586346
rs2923666:34932608:C:T	34932608	0.350185	0.475588	0.650332	0.987856	0.317037	0.586346
rs1376518:34932818:G:A	34932818	0.0707846	0.118235	0.0363629	0.252614	0.00598623	0.0534738
rs79967919:34933373:G:GA	34933373	0.350185	0.475588	0.650332	0.987856	0.317037	0.586346
rs1955188:34933431:T:G	34933431	0.0732267	0.101573	0.0613414	0.363612	0.00964131	0.0671438
rs2981305:34933870:C:G	34933870	0.350185	0.475588	0.650332	0.987856	0.317037	0.586346
rs111232233:34934132:TCAAAACAAAA:T	34934132	0.0769041	0.112368	0.00416009	0.0802143	0.00119639	0.0185737
rs2981304:34934165:T:G	34934165	0.350185	0.475588	0.650332	0.987856	0.317037	0.586346
rs2981303:34934284:C:T	34934284	0.4131	0.532599	0.717782	0.790621	0.393784	0.519932
rs10106818:34934451:A:T	34934451	0.350185	0.475588	0.650332	0.987856	0.317037	0.586346
rs2981358:34935522:G:A	34935522	0.350185	0.475588	0.650332	0.987856	0.317037	0.586346
rs2923665:34935523:T:A	34935523	0.350185	0.475588	0.650332	0.987856	0.317037	0.586346
rs1376517:34935641:T:C	34935641	0.0982648	0.14141	0.0106976	0.20016	0.00326471	0.0507558
rs1376516:34935703:A:C	34935703	0.350185	0.475588	0.650332	0.987856	0.317037	0.586346
rs7824883:34936081:G:T	34936081	0.0317174	0.0649142	0.110954	0.562816	0.00754633	0.0770244
rs6999704:34937106:G:A	34937106	0.350185	0.475588	0.650332	0.987856	0.317037	0.586346
rs62505596:34937687:T:C	34937687	0.277537	0.739998	0.608921	0.964201	0.248921	0.780881
rs2923663:34938473:A:G	34938473	0.0769041	0.112368	0.00416009	0.0802143	0.00119639	0.0185737
rs199776003:34939364:CTTTTTTTTTT:C	34939364	0.880059	0.443567	0.927986	0.263492	0.862689	0.865224
rs6987467:34939443:C:T	34939443	0.350185	0.475588	0.664456	0.979334	0.323354	0.581472
rs2981356:34940737:A:G	34940737	0.0769041	0.112368	0.00390175	0.0739447	0.00114031	0.0173575
rs2981355:34943038:T:C	34943038	0.350185	0.475588	0.664456	0.979334	0.323354	0.581472
rs60211472:34943204:ATT:A	34943204	0.350185	0.475588	0.664456	0.979334	0.323354	0.581472
rs2981354:34943242:T:C	34943242	0.350185	0.475588	0.664456	0.979334	0.323354	0.581472
rs2981353:34943580:C:T	34943580	0.350185	0.475588	0.664456	0.979334	0.323354	0.581472
rs2923660:34943753:T:G	34943753	0.350185	0.475588	0.664456	0.979334	0.323354	0.581472
rs2981352:34943943:G:A	34943943	0.350185	0.475588	0.664456	0.979334	0.323354	0.581472
rs73573170:34944052:C:T	34944052	0.50571	0.57363	0.19237	0.161762	0.712406	0.610526
rs2981351:34944306:G:A	34944306	0.4131	0.532599	0.732472	0.782272	0.401041	0.515265
rs28885731:34944688:C:G	34944688	0.0707846	0.118235	0.0377591	0.24796	0.00617715	0.0525505
rs35040822:34944932:AT:A	34944932	0.0210891	0.10537	0.159734	0.700533	0.00768032	0.141839
rs2981350:34945648:G:A	34945648	0.350185	0.475588	0.664456	0.979334	0.323354	0.581472
rs11985547:34946781:G:T	34946781	0.154346	0.16106	0.273745	0.513268	0.0727259	0.137746
rs11985548:34946785:G:T	34946785	0.348134	0.399671	0.664456	0.979334	0.321893	0.517173
rs140656243:34946858:T:TCTTTCTTC	34946858	0.0394102	0.0587773	0.122803	0.293162	0.0101275	0.0343779
rs58529733:34946925:T:C	34946925	0.350185	0.475588	0.664456	0.979334	0.323354	0.581472
rs200375725:34946942:T:TTC	34946942	0.292382	0.539504	0.492523	0.680936	0.213362	0.463935
rs2923617:34946977:G:A	34946977	0.068887	0.106561	0.00390175	0.0739447	0.000997695	0.0164518
rs2923616:34947113:A:T	34947113	0.4131	0.532599	0.765616	0.771661	0.417528	0.509345
rs79488296:34947310:TTGTA:T	34947310	0.0769041	0.112368	0.00390175	0.0739447	0.00114031	0.0173575
rs62505597:34947443:C:T	34947443	0.350185	0.475588	0.656188	0.899622	0.319652	0.536701
rs62505598:34947457:T:A	34947457	0.350185	0.475588	0.664456	0.979334	0.323354	0.581472
rs66775410:34947560:G:C	34947560	0.0981371	0.129452	0.0106976	0.20016	0.00325974	0.0468269
rs73573180:34947569:G:A	34947569	0.50571	0.57363	0.19237	0.161762	0.712406	0.610526
rs2981349:34948178:C:G	34948178	0.4131	0.532599	0.732472	0.782272	0.401041	0.515265
rs2923615:34948232:G:A	34948232	0.350185	0.475588	0.664456	0.979334	0.323354	0.581472
rs2981348:34948283:C:T	34948283	0.4131	0.532599	0.732472	0.782272	0.401041	0.515265
rs72155557:34948875:GTCAC:G	34948875	0.0707846	0.118235	0.0377591	0.24796	0.00617715	0.0525505
rs12677954:34949451:C:T	34949451	0.0707846	0.118235	0.0377591	0.24796	0.00617715	0.0525505
rs2981317:34949832:T:C	34949832	0.4131	0.532599	0.765616	0.771661	0.417528	0.509345
rs7829618:34950312:A:G	34950312	0.559457	0.562619	0.19237	0.161762	0.667238	0.619075
rs2981316:34950529:G:T	34950529	0.0981371	0.129452	0.0106976	0.20016	0.00325974	0.0468269
rs2981315:34951244:T:G	34951244	0.0981371	0.129452	0.0106976	0.20016	0.00325974	0.0468269
rs7817631:34951953:C:G	34951953	0.0981371	0.129452	0.0106976	0.20016	0.00325974	0.0468269
rs7817795:34952041:C:A	34952041	0.0981371	0.129452	0.0106976	0.20016	0.00325974	0.0468269
rs9297229:34952190:C:T	34952190	0.4131	0.532599	0.732472	0.782272	0.401041	0.515265
rs9297230:34952242:A:G	34952242	0.0981371	0.129452	0.0106976	0.20016	0.00325974	0.0468269
rs9297231:34952315:C:G	34952315	0.0981371	0.129452	0.0106976	0.20016	0.00325974	0.0468269
rs9297232:34952461:T:C	34952461	0.4131	0.532599	0.729138	0.682507	0.399391	0.460023
rs78077680:34952557:C:T	34952557	0.235126	0.165093	0.126441	0.301753	0.0566803	0.0843056
rs10094170:34952850:C:G	34952850	0.0981371	0.129452	0.0106976	0.20016	0.00325974	0.0468269
rs2981321:34953155:T:C	34953155	0.4131	0.532599	0.732472	0.782272	0.401041	0.515265
rs2923658:34953434:C:A	34953434	0.0981371	0.129452	0.0106976	0.20016	0.00325974	0.0468269
rs4739296:34953807:G:A	34953807	0.4131	0.532599	0.732472	0.782272	0.401041	0.515265
rs4259411:34954036:C:T	34954036	0.0445646	0.0811539	0.114835	0.55506	0.0106057	0.0892623
rs2923657:34954068:C:T	34954068	0.498835	0.603416	0.732472	0.782272	0.46337	0.567064
rs2923656:34954151:C:T	34954151	0.0981371	0.129452	0.0106976	0.20016	0.00325974	0.0468269
rs7830409:34954340:G:A	34954340	0.0925185	0.13015	0.0106976	0.20016	0.00304265	0.0470562
rs2981320:34954369:A:G	34954369	0.0925185	0.13015	0.0106976	0.20016	0.00304265	0.0470562
rs2923655:34954720:G:A	34954720	0.152823	0.223825	0.0086262	0.176312	0.00475024	0.0702644
rs34544527:34954733:T:A	34954733	0.118648	0.219706	0.0104617	0.193725	0.00401345	0.0745312
rs59699494:34955132:TC:T	34955132	0.0239797	0.255763	0.0288567	0.212845	0.00163278	0.09309
rs2923654:34955343:C:A	34955343	0.0148611	0.211975	0.0362521	0.153433	0.00126708	0.0595354
rs11394295:34955847:C:CA	34955847	0.00928233	0.211458	0.0963338	0.262781	0.00221209	0.092905
rs71281704:34956404:A:ATATAT	34956404	0.690876	0.700435	0.531366	0.745303	0.475567	0.942463
rs75456569:34956918:A:G	34956918	0.13869	0.230523	0.170126	0.859849	0.843758	0.434988
rs2923653:34957305:C:T	34957305	0.173515	0.372803	0.0666232	0.188587	0.0250617	0.123201
rs75120962:34958115:C:G	34958115	0.13869	0.230523	0.187396	0.954551	0.815967	0.389731
rs2923652:34958203:A:G	34958203	0.647518	0.8512	0.543774	0.68931	0.455954	0.900385
rs2923651:34958484:C:A	34958484	0.173515	0.372803	0.0666232	0.188587	0.0250617	0.123201
rs2923650:34958662:A:G	34958662	0.173515	0.372803	0.0666232	0.188587	0.0250617	0.123201
rs2923649:34958883:G:A	34958883	0.173515	0.372803	0.0666232	0.188587	0.0250617	0.123201
rs2923648:34959021:A:C	34959021	0.173515	0.372803	0.0666232	0.188587	0.0250617	0.123201
rs7838849:34959088:T:A	34959088	0.653185	0.52185	0.92828	0.915485	0.692042	0.582384
rs146342788:34959430:A:AAAGATGTTC	34959430	0.13869	0.230523	0.187396	0.954551	0.815967	0.389731
rs58099516:34959606:C:T	34959606	0.13869	0.230523	0.187396	0.954551	0.815967	0.389731
rs2923647:34959617:T:A	34959617	0.173515	0.372803	0.0666232	0.188587	0.0250617	0.123201
rs145401543:34959640:T:TTAAG	34959640	0.173515	0.372803	0.0666232	0.188587	0.0250617	0.123201
rs2923646:34960117:T:C	34960117	0.173515	0.372803	0.0666232	0.188587	0.0250617	0.123201
rs2923645:34960271:G:A	34960271	0.173515	0.372803	0.0666232	0.188587	0.0250617	0.123201
rs5890792:34960340:T:TC	34960340	0.974562	0.566274	0.261581	0.626594	0.470046	0.915502
rs2981318:34960784:G:A	34960784	0.173515	0.372803	0.0666232	0.188587	0.0250617	0.123201
rs2923644:34962141:G:A	34962141	0.173515	0.372803	0.0666232	0.188587	0.0250617	0.123201
rs151150321:34962592:A:AT	34962592	0.173515	0.372803	0.0666232	0.188587	0.0250617	0.123201
rs111349638:34963206:A:G	34963206	0.13869	0.230523	0.187396	0.954551	0.815967	0.389731
rs2122815:34963209:G:A	34963209	0.173515	0.372803	0.0666232	0.188587	0.0250617	0.123201
rs79891515:34963301:T:C	34963301	0.0773994	0.458773	0.0938859	0.0935919	0.0147501	0.0948548
rs2923643:34963942:A:T	34963942	0.173515	0.372803	0.00675241	0.228158	0.00469253	0.141991
rs2405539:34963945:A:T	34963945	0.173515	0.372803	0.00675241	0.228158	0.00469253	0.141991
rs2405538:34963948:A:T	34963948	0.173515	0.372803	0.00675241	0.228158	0.00469253	0.141991
rs2405537:34963951:A:T	34963951	0.422596	0.375777	0.00316752	0.276981	0.0101204	0.165838
rs2923642:34964769:C:T	34964769	0.684714	0.814687	0.543774	0.68931	0.479431	0.928166
rs2923641:34964950:G:A	34964950	0.173515	0.372803	0.0666232	0.188587	0.0250617	0.123201
rs2923640:34965264:T:C	34965264	0.173515	0.372803	0.0666232	0.188587	0.0250617	0.123201
rs2923639:34965315:A:C	34965315	0.173515	0.372803	0.0666232	0.188587	0.0250617	0.123201
rs150839830:34965687:A:G	34965687	0.643385	0.772997	0.840538	0.725593	0.831431	0.986227
rs7824737:34966105:G:A	34966105	0.653185	0.52185	0.92828	0.915485	0.692042	0.582384
rs2923638:34966144:G:C	34966144	0.173515	0.372803	0.0666232	0.188587	0.0250617	0.123201
rs77317247:34966271:G:A	34966271	0.193909	0.402062	0.064291	0.13156	0.0274774	0.10302
rs2923637:34966389:T:C	34966389	0.173515	0.372803	0.0666232	0.188587	0.0250617	0.123201
rs2981330:34966509:C:A	34966509	0.173515	0.372803	0.0666232	0.188587	0.0250617	0.123201
rs2981331:34966830:C:T	34966830	0.173515	0.372803	0.0666232	0.188587	0.0250617	0.123201
rs12543624:34966862:C:T	34966862	0.606592	0.863712	0.714028	0.947163	0.529464	0.863066
rs2923636:34967477:T:C	34967477	0.173515	0.372803	0.0666232	0.188587	0.0250617	0.123201
rs7838617:34968597:G:A	34968597	0.596212	0.506078	0.92828	0.915485	0.64813	0.569883
rs7838618:34968599:G:A	34968599	0.596212	0.506078	0.92828	0.915485	0.64813	0.569883
rs2923635:34968673:T:A	34968673	0.173515	0.372803	0.0666232	0.188587	0.0250617	0.123201
rs2981332:34969385:C:G	34969385	0.173515	0.372803	0.0666232	0.188587	0.0250617	0.123201
rs2981334:34969851:A:G	34969851	0.173515	0.372803	0.0666232	0.188587	0.0250617	0.123201
rs2923634:34969937:T:C	34969937	0.647518	0.8512	0.543774	0.68931	0.455954	0.900385
rs2923633:34970189:T:C	34970189	0.173515	0.372803	0.0666232	0.188587	0.0250617	0.123201
rs11367984:34970254:CT:C	34970254	0.624318	0.671116	0.771202	0.954839	0.575684	0.779339
rs78661283:34970333:C:G	34970333	0.13869	0.230523	0.160586	0.939462	0.860122	0.396707
rs2923632:34970412:G:A	34970412	0.173515	0.372803	0.0666232	0.188587	0.0250617	0.123201
rs2923631:34970463:T:G	34970463	0.173515	0.372803	0.0666232	0.188587	0.0250617	0.123201
rs2923630:34970717:G:A	34970717	0.173515	0.372803	0.0666232	0.188587	0.0250617	0.123201
rs1026217:34970917:A:G	34970917	0.647518	0.8512	0.543774	0.68931	0.455954	0.900385
rs1026216:34971091:G:C	34971091	0.173515	0.372803	0.0666232	0.188587	0.0250617	0.123201
rs1451359:34971371:A:C	34971371	0.173515	0.372803	0.0693288	0.199454	0.0258499	0.128416
rs1026215:34971420:G:A	34971420	0.173515	0.372803	0.0666232	0.188587	0.0250617	0.123201
rs2981335:34972105:A:G	34972105	0.173515	0.372803	0.0666232	0.188587	0.0250617	0.123201
rs2981336:34972225:A:G	34972225	0.173515	0.372803	0.0666232	0.188587	0.0250617	0.123201
rs2981337:34972659:T:A	34972659	0.173515	0.372803	0.0693288	0.199454	0.0258499	0.128416
rs2981338:34972976:T:G	34972976	0.173515	0.372803	0.0693288	0.199454	0.0258499	0.128416
rs80346323:34974108:C:T	34974108	0.13869	0.230523	0.187396	0.954551	0.815967	0.389731
rs1451357:34974383:G:A	34974383	0.974562	0.566274	0.298447	0.672036	0.50463	0.882283
rs1451356:34974387:T:C	34974387	0.647518	0.8512	0.535569	0.66689	0.450984	0.884297
rs1597638:34974567:T:C	34974567	0.212794	0.383139	0.0967651	0.230277	0.0415309	0.146931
rs7015191:34975110:C:T	34975110	0.376906	0.320599	0.696679	0.96947	0.687244	0.44184
8:34975679:G:A	34975679	0.13869	0.230523	0.187396	0.954551	0.815967	0.389731
rs183343216:34975680:C:G	34975680	0.13869	0.230523	0.187396	0.954551	0.815967	0.389731
rs1376507:34975728:G:A	34975728	0.376906	0.320599	0.631403	0.994608	0.731722	0.454365
rs2981340:34976237:C:T	34976237	0.974562	0.566274	0.298447	0.672036	0.50463	0.882283
rs75689485:34976336:G:C	34976336	0.13869	0.230523	0.187396	0.954551	0.815967	0.389731
rs2981341:34976371:A:G	34976371	0.212794	0.383139	0.0929115	0.217631	0.0402466	0.140866
rs2923624:34976861:G:A	34976861	0.173515	0.372803	0.0489694	0.133611	0.0197782	0.0959134
rs2010332:34977069:A:G	34977069	0.376906	0.320599	0.696679	0.96947	0.687244	0.44184
rs2010333:34977084:C:T	34977084	0.44293	0.0557769	0.642755	0.564511	0.377519	0.0692306
rs896304:34977137:A:G	34977137	0.974562	0.566274	0.261581	0.626594	0.470046	0.915502
rs896303:34977203:G:T	34977203	0.653185	0.52185	0.92828	0.915485	0.692042	0.582384
rs2218870:34977639:C:A	34977639	0.212794	0.383139	0.0929115	0.217631	0.0402466	0.140866
rs930706:34977952:G:A	34977952	0.653185	0.52185	0.936873	0.938626	0.697345	0.595723
rs930704:34978126:A:G	34978126	0.376906	0.320599	0.696679	0.96947	0.687244	0.44184
rs6996848:34978645:G:T	34978645	0.376906	0.320599	0.696679	0.96947	0.687244	0.44184
rs6983836:34978799:T:A	34978799	0.376906	0.320599	0.696679	0.96947	0.687244	0.44184
rs2981343:34979528:A:G	34979528	0.173515	0.372803	0.0666232	0.188587	0.0250617	0.123201
rs17338125:34979695:C:A	34979695	0.173515	0.372803	0.0666232	0.188587	0.0250617	0.123201
rs1026214:34979897:T:C	34979897	0.653185	0.52185	0.92828	0.915485	0.692042	0.582384
rs56233109:34979917:T:TA	34979917	0.177771	0.268395	0.145563	0.292827	0.0479893	0.126521
rs2122814:34980347:G:A	34980347	0.376906	0.320599	0.740673	0.896915	0.658713	0.406697
rs2122813:34980474:C:T	34980474	0.347162	0.313008	0.761463	0.919016	0.615506	0.410526
rs2122812:34980576:T:G	34980576	0.653185	0.52185	0.92828	0.915485	0.692042	0.582384
rs2167362:34980598:A:G	34980598	0.974562	0.566274	0.298447	0.672036	0.50463	0.882283
rs138387139:34980621:TCTTGA:T	34980621	0.983395	0.234317	0.972458	0.387624	0.994131	0.751551
8:34981236:C:CACA	34981236	0.212794	0.383139	0.0715851	0.20405	0.0329737	0.134292
rs921448:34981310:C:A	34981310	0.419946	0.33398	0.707226	0.951709	0.723123	0.445116
rs921447:34981315:G:A	34981315	0.419946	0.33398	0.707226	0.951709	0.723123	0.445116
rs112832353:34981328:A:G	34981328	0.13869	0.230523	0.187396	0.954551	0.815967	0.389731
rs2981322:34981487:T:G	34981487	0.212794	0.383139	0.0689336	0.193293	0.0320458	0.129036
rs11991230:34981527:A:C	34981527	0.711319	0.540602	0.93076	0.9185	0.737863	0.598908
rs77031686:34981702:C:A	34981702	0.939409	0.262479	0.859793	0.657878	0.861704	0.585785
rs996863:34982188:G:A	34982188	0.711319	0.540602	0.93076	0.9185	0.737863	0.598908
rs57196447:34982670:TCTCTGCTGGTGCAGAAGC:T	34982670	0.996887	0.695037	0.507632	0.69552	0.661935	0.973329
rs2981324:34983615:G:A	34983615	0.212794	0.383139	0.0715851	0.20405	0.0329737	0.134292
rs1542277:34983911:G:A	34983911	0.963302	0.587463	0.269268	0.648622	0.442028	0.917673
rs2981325:34984496:A:G	34984496	0.963302	0.587463	0.269268	0.648622	0.442028	0.917673
rs2981326:34984624:C:A	34984624	0.212794	0.383139	0.0689336	0.193293	0.0320458	0.129036
rs2981327:34984645:G:A	34984645	0.212794	0.383139	0.0722325	0.279341	0.0331994	0.170069
rs80189809:34984910:A:T	34984910	0.13869	0.230523	0.192569	0.959354	0.808055	0.387528
rs78952887:34984919:A:T	34984919	0.13869	0.230523	0.192569	0.959354	0.808055	0.387528
rs12114778:34985109:A:T	34985109	0.419946	0.33398	0.716872	0.993111	0.716691	0.472989
rs10110710:34985178:C:G	34985178	0.419946	0.33398	0.716872	0.993111	0.716691	0.472989
rs10113506:34985253:C:A	34985253	0.711319	0.540602	0.915099	0.964391	0.728003	0.625789
rs2981329:34985791:C:T	34985791	0.879488	0.0766238	0.64142	0.771648	0.844693	0.256607
rs2923620:34985932:T:C	34985932	0.589031	0.834921	0.320136	0.785325	0.286833	0.980084
rs11998611:34985941:G:A	34985941	0.711319	0.540602	0.915099	0.964391	0.728003	0.625789
rs4263760:34986780:C:T	34986780	0.419946	0.33398	0.716872	0.993111	0.716691	0.472989
rs2981307:34987023:G:T	34987023	0.212794	0.383139	0.0722325	0.279341	0.0331994	0.170069
rs2923619:34987436:G:A	34987436	0.212794	0.383139	0.0722325	0.279341	0.0331994	0.170069
rs2981306:34987875:G:A	34987875	0.212794	0.383139	0.0722325	0.279341	0.0331994	0.170069
rs34976446:34988664:CT:CTT	34988664	0.783172	0.721821	0.396378	0.352727	0.720632	0.725492
rs34976446:34988664:CT:C	34988664	0.89657	0.397174	0.784223	0.572339	0.932587	0.79581
rs76632103:34989851:G:A	34989851	0.253437	0.539657	0.192569	0.959354	0.991085	0.670669
rs142627566:34990152:G:GAAA	34990152	0.212794	0.383139	0.0955387	0.24397	0.0411231	0.153447
rs111345871:34990421:C:T	34990421	0.13869	0.230523	0.192569	0.959354	0.808055	0.387528
rs61541398:34990531:C:CA	34990531	0.212794	0.383139	0.0722325	0.279341	0.0331994	0.170069
rs148391081:34990542:G:A	34990542	0.13869	0.230523	0.192569	0.959354	0.808055	0.387528
rs77918217:34991401:T:C	34991401	0.939409	0.262479	0.859793	0.657878	0.861704	0.585785
rs6984735:34991837:C:T	34991837	0.208084	0.363554	0.0722325	0.279341	0.0324061	0.161717
rs6989403:34992450:C:T	34992450	0.212794	0.383139	0.0722325	0.279341	0.0331994	0.170069
rs7013318:34992549:T:C	34992549	0.212794	0.383139	0.0722325	0.279341	0.0331994	0.170069
rs13275017:34993245:A:G	34993245	0.963302	0.587463	0.237749	0.62639	0.412613	0.934109
rs68176856:34993527:A:C	34993527	0.212794	0.383139	0.0722325	0.279341	0.0331994	0.170069
rs75411909:34993691:C:T	34993691	0.13869	0.230523	0.192569	0.959354	0.808055	0.387528
rs62505631:34993806:C:T	34993806	0.212794	0.383139	0.0722325	0.279341	0.0331994	0.170069
rs57508467:34993911:TAA:T	34993911	0.963302	0.587463	0.307835	0.631305	0.476335	0.930451
rs59180182:34994182:G:GA	34994182	0.212794	0.383139	0.0722325	0.279341	0.0331994	0.170069
rs6986169:34994699:T:A	34994699	0.212794	0.383139	0.0689336	0.193293	0.0320458	0.129036
rs6986815:34995051:T:C	34995051	0.711319	0.540602	0.915099	0.964391	0.728003	0.625789
rs113161472:34995437:C:T	34995437	0.13869	0.230523	0.192569	0.959354	0.808055	0.387528
rs62505632:34996010:C:T	34996010	0.212794	0.383139	0.0722325	0.279341	0.0331994	0.170069
rs186280689:34996676:G:GT	34996676	0.13869	0.230523	0.192569	0.959354	0.808055	0.387528
rs10108713:34996724:C:G	34996724	0.711319	0.540602	0.915099	0.964391	0.728003	0.625789
rs80110723:34996865:C:A	34996865	0.939409	0.262479	0.859793	0.657878	0.861704	0.585785
rs55953253:34997021:C:T	34997021	0.212794	0.383139	0.0722325	0.279341	0.0331994	0.170069
rs62505634:34997584:A:G	34997584	0.849445	0.39421	0.755325	0.456886	0.948232	0.885873
rs55656328:34997889:GC:G	34997889	0.212794	0.383139	0.0722325	0.279341	0.0331994	0.170069
rs56248371:34998007:A:T	34998007	0.212794	0.383139	0.0689336	0.193293	0.0320458	0.129036
rs113316973:34998051:G:A	34998051	0.13869	0.230523	0.192569	0.959354	0.808055	0.387528
rs55856158:34998053:G:A	34998053	0.212794	0.383139	0.0689336	0.193293	0.0320458	0.129036
rs10113119:34998136:C:A	34998136	0.711319	0.540602	0.915099	0.964391	0.728003	0.625789
rs75211923:34998474:A:G	34998474	0.742989	0.562928	0.650665	0.438811	0.955814	0.343431
rs61120945:34998482:G:A	34998482	0.212794	0.383139	0.0722325	0.279341	0.0331994	0.170069
rs59258941:34998816:G:T	34998816	0.13869	0.230523	0.192569	0.959354	0.808055	0.387528
rs2198141:34998994:C:A	34998994	0.711319	0.540602	0.915099	0.964391	0.728003	0.625789
rs56821785:34999322:T:C	34999322	0.212794	0.383139	0.0722325	0.279341	0.0331994	0.170069
rs7828764:34999335:C:G	34999335	0.711319	0.540602	0.915099	0.964391	0.728003	0.625789
rs76526987:35000596:C:G	35000596	0.13869	0.230523	0.192569	0.959354	0.808055	0.387528
rs6468305:35000697:C:T	35000697	0.30006	0.449184	0.121586	0.186936	0.0709434	0.14873
rs7825747:35001574:T:C	35001574	0.948934	0.535963	0.391343	0.62138	0.601901	0.892465
rs5890793:35001842:A:AC	35001842	0.310454	0.446632	0.121586	0.186936	0.073563	0.147834
rs2012407:35002485:A:T	35002485	0.294342	0.450937	0.121586	0.186936	0.0695102	0.149347
rs79357055:35002834:G:T	35002834	0.13869	0.230523	0.192569	0.959354	0.808055	0.387528
rs77161990:35003033:C:T	35003033	0.13869	0.230523	0.192569	0.959354	0.808055	0.387528
rs1349487:35003401:A:G	35003401	0.97439	0.609087	0.374288	0.628176	0.538929	0.95133
rs1451355:35003886:A:G	35003886	0.97439	0.609087	0.32894	0.586095	0.501052	0.983224
rs144293100:35003895:GGAAGGAAA:G	35003895	0.352874	0.459368	0.120181	0.329331	0.0837461	0.229308
rs62505637:35004009:G:A	35004009	0.350882	0.484239	0.115547	0.18244	0.080915	0.158485
rs78747775:35004513:G:A	35004513	0.870879	0.609548	0.789157	0.77257	0.955365	0.849086
rs10708224:35004910:GA:G	35004910	0.646572	0.943645	0.929083	0.980555	0.776357	0.944919
rs1031362:35005174:A:G	35005174	0.777661	0.926642	0.810264	0.681099	0.710797	0.838291
rs1031361:35005630:T:C	35005630	0.842253	0.971458	0.82852	0.640164	0.769675	0.776601
rs6998458:35006608:C:A	35006608	0.842253	0.971458	0.893187	0.695614	0.811791	0.815678
rs72632709:35007414:C:T	35007414	0.892314	0.43643	0.999824	0.280522	0.91942	0.892837
rs1451363:35007441:A:C	35007441	0.842253	0.971458	0.914819	0.700806	0.825889	0.819299
rs1376514:35008131:A:G	35008131	0.842253	0.971458	0.831944	0.654782	0.771906	0.786979
rs1376513:35008227:G:C	35008227	0.892314	0.43643	0.999824	0.280522	0.91942	0.892837
rs34979226:35008298:C:T	35008298	0.636568	0.776723	0.731568	0.712231	0.560905	0.973855
rs1451361:35008838:G:A	35008838	0.842253	0.971458	0.893187	0.695614	0.811791	0.815678
rs2405531:35009175:T:C	35009175	0.842253	0.971458	0.831944	0.654782	0.771906	0.786979
rs145115511:35009866:C:CTT	35009866	0.842253	0.971458	0.831944	0.654782	0.771906	0.786979
rs3072943:35009871:A:AAAG	35009871	0.842253	0.971458	0.831944	0.654782	0.771906	0.786979
rs62505639:35010162:C:T	35010162	0.076336	0.20705	0.0899203	0.450034	0.0140106	0.147932
rs56757613:35010506:G:T	35010506	0.13869	0.230523	0.166791	0.945452	0.84939	0.393928
rs12543146:35011577:C:T	35011577	0.804295	0.875103	0.544275	0.559022	0.55635	0.613004
rs76248294:35011694:G:A	35011694	0.13869	0.230523	0.166791	0.945452	0.84939	0.393928
rs11341808:35011769:TA:T	35011769	0.543528	0.632572	0.432404	0.412514	0.946627	0.366867
rs62505640:35013232:G:A	35013232	0.1297	0.24528	0.322136	0.919263	0.0729187	0.348532
rs2405530:35013810:C:T	35013810	0.1297	0.24528	0.322136	0.919263	0.0729187	0.348532
8:35015991:C:CA	35015991	0.476162	0.615006	0.350711	0.935844	0.248702	0.746722
rs10089796:35016590:C:A	35016590	0.842253	0.971458	0.831944	0.654782	0.771906	0.786979
rs4739297:35020325:C:G	35020325	0.791079	0.648668	0.898614	0.881613	0.77727	0.660001
rs10099083:35020547:A:G	35020547	0.405205	0.57982	0.959249	0.621958	0.51114	0.930792
rs10102599:35020952:T:C	35020952	0.118142	0.236537	0.248112	0.87112	0.686863	0.320116
rs9785139:35021268:A:G	35021268	0.186783	0.374716	0.748282	0.685843	0.437933	0.692195
rs7007495:35021360:T:G	35021360	0.405205	0.57982	0.952379	0.628754	0.507465	0.925725
rs7003443:35021411:A:G	35021411	0.405205	0.57982	0.952379	0.628754	0.507465	0.925725
rs9785067:35021511:G:C	35021511	0.633741	0.926823	0.703156	0.726096	0.917572	0.86976
rs9785068:35021558:G:C	35021558	0.633741	0.926823	0.703156	0.726096	0.917572	0.86976
rs1451353:35022271:T:C	35022271	0.651466	0.0556462	0.684389	0.204952	0.543126	0.0227436
rs6994453:35023339:C:A	35023339	0.432477	0.583917	0.929443	0.624127	0.518002	0.932728
rs369497529:35023433:GTA:G	35023433	0.691513	0.988003	0.942963	0.501373	0.730475	0.663253
rs143133814:35023489:G:GATAGATAA	35023489	0.39738	0.664586	0.15546	0.64305	0.755683	0.986705
rs11314003:35023517:TA:T	35023517	0.665245	0.472702	0.636206	0.680475	0.992321	0.791793
rs71707155:35023547:GATAA:G	35023547	0.8575	0.521611	0.70277	0.81986	0.905206	0.742577
rs7843137:35023551:A:G	35023551	0.526025	0.659735	0.965259	0.620475	0.614578	0.999536
rs7816791:35024239:T:A	35024239	0.405205	0.57982	0.943368	0.530993	0.564652	0.99855
rs4739298:35024364:T:C	35024364	0.651466	0.0556462	0.49381	0.160274	0.427954	0.0178482
rs983236:35024942:C:T	35024942	0.186783	0.374716	0.493636	0.524901	0.593309	0.808651
rs7821667:35025303:T:G	35025303	0.432477	0.583917	0.881079	0.460318	0.62537	0.935732
rs17253817:35026375:A:G	35026375	0.662218	0.177532	0.94754	0.532688	0.710895	0.551482
rs28402844:35028195:A:C	35028195	0.405205	0.57982	0.941425	0.515295	0.565749	0.985756
rs1597637:35028700:T:C	35028700	0.405205	0.57982	0.941425	0.515295	0.565749	0.985756
rs1839737:35028990:G:T	35028990	0.405205	0.57982	0.943368	0.530993	0.564652	0.99855
rs146809940:35029139:C:G	35029139	0.850127	0.395848	0.884897	0.125153	0.812223	0.700633
rs4088383:35029148:C:A	35029148	0.775709	0.368898	0.66145	0.407736	0.938098	0.902424
rs199605987:35029614:C:T	35029614	0.405205	0.57982	0.941425	0.515295	0.565749	0.985756
8:35030025:C:G	35030025	0.0359069	0.506144	0.340741	0.279377	0.0273299	0.824821
rs370879672:35030043:G:T	35030043	0.0357429	0.341223	0.326811	0.283483	0.0259667	0.999755
rs148029659:35030074:T:G	35030074	0.432344	0.56227	0.942194	0.515346	0.589455	0.998774
rs4739390:35030144:G:A	35030144	0.186783	0.374716	0.642188	0.592708	0.496382	0.757151
rs4739391:35030630:G:A	35030630	0.405205	0.57982	0.941425	0.515295	0.565749	0.985756
rs150588039:35032425:A:T	35032425	0.588988	0.753173	0.94811	0.500636	0.654424	0.832021
rs139914811:35032490:C:G	35032490	0.258018	0.40973	0.542626	0.452556	0.658099	0.906028
8:35032758:C:T	35032758	0.173929	0.462483	0.116809	0.608909	0.0392229	0.373525
8:35032878:T:C	35032878	0.118142	0.236537	0.213162	0.989683	0.731457	0.380011
rs200289174:35032900:A:G	35032900	0.59803	0.973292	0.708274	0.577928	0.883861	0.730413
rs375069358:35032901:C:T	35032901	0.118142	0.236537	0.213162	0.989683	0.731457	0.380011
rs201574469:35034080:A:C	35034080	0.886193	0.641709	0.989919	0.301783	0.921364	0.735313
rs199623026:35034305:T:G	35034305	0.390096	0.420048	0.978436	0.439585	0.508376	0.928214
8:35034532:G:A	35034532	0.118142	0.236537	0.213162	0.989683	0.731457	0.380011
rs10156251:35034603:G:A	35034603	0.142565	0.520311	0.68796	0.529373	0.40554	0.949492
rs10156363:35034657:T:C	35034657	0.423953	0.60856	0.940873	0.55323	0.582795	0.99155
rs10156364:35034682:T:G	35034682	0.423953	0.60856	0.940873	0.55323	0.582795	0.99155
rs57912576:35034861:G:A	35034861	0.118142	0.236537	0.308849	0.714622	0.620935	0.258752
rs55681227:35034866:C:T	35034866	0.241571	0.20808	0.731113	0.871393	0.269047	0.403533
rs11779525:35034955:T:C	35034955	0.405205	0.57982	0.901765	0.526289	0.588407	0.994737
rs11779528:35034964:T:C	35034964	0.405205	0.57982	0.901765	0.526289	0.588407	0.994737
rs11782682:35035234:G:T	35035234	0.878893	0.17071	0.907979	0.410897	0.970278	0.63138
rs56337309:35035434:G:A	35035434	0.878893	0.17071	0.907979	0.410897	0.970278	0.63138
rs34582315:35035508:C:CA	35035508	0.698867	0.187342	0.434081	0.526978	0.418359	0.57051
rs6468309:35035535:A:G	35035535	0.0444167	0.565607	0.819445	0.506503	0.175147	0.990979
rs4394393:35035673:C:T	35035673	0.405205	0.57982	0.941425	0.515295	0.565749	0.985756
rs56372812:35036041:T:C	35036041	0.187031	0.178453	0.33207	0.705281	0.102489	0.207994
rs6993669:35036079:C:T	35036079	0.699026	0.976842	0.471732	0.580305	0.850263	0.729644
rs10095897:35036165:C:T	35036165	0.118142	0.236537	0.213162	0.989683	0.731457	0.380011
rs7017529:35036213:T:G	35036213	0.405205	0.57982	0.943368	0.530993	0.564652	0.99855
rs28797573:35036366:G:A	35036366	0.118142	0.236537	0.213162	0.989683	0.731457	0.380011
rs2405529:35036411:A:G	35036411	0.405205	0.57982	0.941425	0.515295	0.565749	0.985756
rs13253948:35036434:T:C	35036434	0.633741	0.926823	0.640529	0.604	0.962973	0.782695
rs111463935:35036587:C:T	35036587	0.241571	0.20808	0.731113	0.871393	0.269047	0.403533
rs13282156:35036718:A:G	35036718	0.186783	0.374716	0.678133	0.564845	0.475742	0.777832
rs144154776:35036968:GAA:G	35036968	0.405205	0.57982	0.947358	0.501426	0.562404	0.974287
rs6999084:35037054:C:A	35037054	0.633741	0.926823	0.640529	0.604	0.962973	0.782695
rs1597636:35037638:A:T	35037638	0.405205	0.57982	0.941425	0.515295	0.565749	0.985756
rs1597635:35037707:A:G	35037707	0.405205	0.57982	0.916967	0.517498	0.579659	0.987564
rs1597634:35037949:T:C	35037949	0.405205	0.57982	0.941425	0.515295	0.565749	0.985756
rs2122811:35039030:T:A	35039030	0.405205	0.57982	0.941425	0.515295	0.565749	0.985756
rs2122810:35039278:T:C	35039278	0.366102	0.458	0.941425	0.515295	0.530103	0.901867
rs2198140:35039646:T:C	35039646	0.989824	0.799562	0.887037	0.547176	0.932416	0.555223
rs10090170:35039745:C:T	35039745	0.118142	0.236537	0.213162	0.989683	0.731457	0.380011
rs62503871:35039757:T:A	35039757	0.241571	0.20808	0.731113	0.871393	0.269047	0.403533
rs4739393:35041786:G:A	35041786	0.693053	0.96962	0.635389	0.493981	0.984396	0.670159
rs11344169:35041905:CA:C	35041905	0.474207	0.605551	0.93486	0.476769	0.630218	0.931312
rs16883653:35042903:C:G	35042903	0.241571	0.20808	0.731113	0.871393	0.269047	0.403533
rs62503872:35043064:T:C	35043064	0.642781	0.667811	0.377429	0.381633	0.350474	0.794721
rs56257114:35043349:C:T	35043349	0.241571	0.20808	0.731113	0.871393	0.269047	0.403533
rs111501879:35044906:A:AT	35044906	0.682147	0.533641	0.322625	0.769991	0.33512	0.785847
rs1451352:35045570:A:T	35045570	0.461098	0.624564	0.93486	0.476769	0.61888	0.915234
rs62503873:35045915:A:T	35045915	0.682147	0.533641	0.322625	0.769991	0.33512	0.785847
rs7834429:35046332:A:G	35046332	0.241571	0.20808	0.731113	0.871393	0.269047	0.403533
rs1376522:35046891:C:G	35046891	0.241571	0.20808	0.731113	0.871393	0.269047	0.403533
rs6468310:35047154:G:A	35047154	0.693053	0.96962	0.594112	0.56383	0.953283	0.72265
rs16883662:35047351:C:A	35047351	0.241571	0.20808	0.731113	0.871393	0.269047	0.403533
rs16883666:35047512:A:C	35047512	0.241571	0.20808	0.731113	0.871393	0.269047	0.403533
rs16883669:35048226:C:T	35048226	0.682147	0.533641	0.291587	0.708487	0.313698	0.827769
rs111369759:35048388:G:A	35048388	0.118142	0.236537	0.248112	0.87112	0.686863	0.320116
rs10094771:35049314:A:G	35049314	0.118142	0.236537	0.248112	0.87112	0.686863	0.320116
rs9656772:35049959:C:T	35049959	0.834791	0.397911	0.808305	0.418299	0.995961	0.924265
rs72632762:35050140:T:C	35050140	0.842091	0.430089	0.971541	0.200181	0.900211	0.794025
rs9297234:35051691:T:A	35051691	0.118142	0.236537	0.172456	0.551312	0.792096	0.623667
rs13255011:35051793:C:T	35051793	0.686084	0.971933	0.841664	0.688577	0.86516	0.810415
rs201047126:35052019:TG:T	35052019	0.105083	0.226967	0.929387	0.8298	0.247822	0.294809
rs11432745:35053307:A:AG	35053307	0.456101	0.626908	0.798923	0.766472	0.467166	0.867731
rs1839738:35054610:C:T	35054610	0.965823	0.435259	0.898436	0.824099	0.957964	0.662522
rs62503874:35054693:C:T	35054693	0.241571	0.20808	0.731113	0.871393	0.269047	0.403533
rs16883679:35055381:T:A	35055381	0.241571	0.20808	0.685754	0.980866	0.543035	0.353966
rs62503875:35055872:G:A	35055872	0.662176	0.61109	0.771041	0.386807	0.60286	0.339233
rs2198142:35056597:A:T	35056597	0.550653	0.681175	0.910093	0.906881	0.601888	0.700097
8:35057123:T:TTATATATA	35057123	0.980813	0.500858	0.205813	0.640538	0.410403	0.415619
rs10650030:35057276:C:CTT	35057276	0.550653	0.681175	0.731165	0.961114	0.827059	0.783228
rs140001209:35059036:TG:T	35059036	0.302086	0.295179	0.685754	0.980866	0.614305	0.442536
rs76553578:35059422:G:C	35059422	0.254493	0.265471	0.0953874	0.527954	0.797702	0.678452
rs55755129:35060099:C:T	35060099	0.302086	0.295179	0.685754	0.980866	0.614305	0.442536
rs2218871:35060856:T:C	35060856	0.539984	0.669978	0.907543	0.98467	0.702778	0.759451
rs56976659:35061211:G:A	35061211	0.302086	0.295179	0.685754	0.980866	0.614305	0.442536
rs4298482:35061571:A:G	35061571	0.657091	0.662627	0.90902	0.993275	0.797676	0.739791
rs7825473:35061604:T:G	35061604	0.657091	0.662627	0.907543	0.98467	0.798632	0.753696
rs4464965:35066056:A:T	35066056	0.657091	0.662627	0.902434	0.729002	0.679113	0.577763
rs1451360:35066222:G:A	35066222	0.979804	0.986379	0.597606	0.950004	0.711687	0.976969
rs55778559:35066310:C:A	35066310	0.277593	0.243213	0.730863	0.773284	0.297644	0.286744
rs62503879:35066454:G:A	35066454	0.235408	0.190933	0.357847	0.378563	0.133708	0.117647
rs6997119:35066675:G:C	35066675	0.657091	0.662627	0.902434	0.729002	0.679113	0.577763
rs28611202:35067486:C:G	35067486	0.254493	0.265471	0.0953874	0.527954	0.797702	0.678452
rs79863083:35067994:A:T	35067994	0.254493	0.265471	0.198277	0.634746	0.99836	0.604248
8:35069037:C:<INS:ME:ALU>:35069314	35069037	0.945928	0.910988	0.181289	0.437408	0.347384	0.665502
rs62503880:35069182:G:T	35069182	0.277593	0.243213	0.793869	0.605268	0.323854	0.223499
rs4739299:35069300:G:A	35069300	0.666221	0.67571	0.905818	0.798101	0.807041	0.88615
rs6990417:35070868:G:A	35070868	0.254493	0.265471	0.198277	0.634746	0.99836	0.604248
rs56843404:35072239:C:T	35072239	0.277593	0.243213	0.730863	0.773284	0.297644	0.286744
rs73579012:35072427:G:A	35072427	0.76357	0.852278	0.865125	0.354269	0.735417	0.450274
rs113938064:35073066:GA:G	35073066	0.254493	0.265471	0.0953874	0.527954	0.797702	0.678452
rs11365821:35073236:TA:T	35073236	0.619461	0.593744	0.977447	0.499126	0.724152	0.396285
rs12546992:35073360:A:G	35073360	0.997403	0.991788	0.474768	0.659758	0.633141	0.764069
rs72632774:35073627:T:C	35073627	0.817864	0.414893	0.970694	0.164898	0.882386	0.754111
rs57262814:35074069:C:CT	35074069	0.807283	0.529102	0.769198	0.998053	0.705839	0.636416
rs28377889:35074352:C:T	35074352	0.970061	0.976817	0.474768	0.659758	0.614991	0.786628
rs13271775:35074411:C:T	35074411	0.666221	0.67571	0.904524	0.797622	0.807882	0.886476
rs9297235:35075019:T:C	35075019	0.971575	0.973707	0.472884	0.653229	0.614563	0.746615
rs1947299:35075953:G:A	35075953	0.666221	0.67571	0.904524	0.797622	0.807882	0.886476
rs10954979:35076180:C:T	35076180	0.971575	0.973707	0.472884	0.653229	0.614563	0.746615
rs12549583:35076354:T:A	35076354	0.971575	0.973707	0.472884	0.653229	0.614563	0.746615
rs1349490:35078173:C:T	35078173	0.971575	0.973707	0.549132	0.835525	0.671097	0.87086
rs1305002:35078178:A:T	35078178	0.666221	0.67571	0.998405	0.962665	0.747832	0.777948
rs1349489:35078505:A:T	35078505	0.971575	0.973707	0.472884	0.653229	0.614563	0.746615
rs7844683:35078898:A:G	35078898	0.461421	0.485157	0.464929	0.577026	0.947533	0.879187
rs4739300:35078989:A:G	35078989	0.971575	0.973707	0.472884	0.653229	0.614563	0.746615
rs112178611:35079672:GA:G	35079672	0.254493	0.265471	0.0575179	0.416451	0.680925	0.768812
rs1376512:35080695:G:A	35080695	0.971575	0.973707	0.472884	0.653229	0.614563	0.746615
rs58085874:35081478:G:A	35081478	0.277593	0.243213	0.725391	0.743339	0.295405	0.275082
rs10954982:35082109:G:C	35082109	0.971575	0.973707	0.480299	0.677613	0.62017	0.763559
rs56328805:35083411:G:A	35083411	0.277593	0.243213	0.730863	0.773284	0.297644	0.286744
rs1349488:35083734:T:C	35083734	0.666221	0.67571	0.904524	0.797622	0.807882	0.886476
rs56109802:35083737:C:T	35083737	0.277593	0.243213	0.725391	0.743339	0.295405	0.275082
rs77724385:35083893:C:T	35083893	0.205826	0.354387	0.0571857	0.41658	0.749974	0.877941
rs76942239:35084544:A:G	35084544	0.254493	0.265471	0.0575179	0.416451	0.680925	0.768812
rs982615:35084936:C:T	35084936	0.469519	0.900792	0.688	0.818052	0.419007	0.952547
rs1376511:35085186:A:T	35085186	0.971575	0.973707	0.472884	0.653229	0.614563	0.746615
rs1376510:35085187:G:T	35085187	0.971575	0.973707	0.472884	0.653229	0.614563	0.746615
rs62503909:35085814:C:T	35085814	0.277593	0.243213	0.725391	0.743339	0.295405	0.275082
rs10106039:35086518:T:C	35086518	0.666221	0.67571	0.904524	0.797622	0.807882	0.886476
rs4527865:35087639:G:A	35087639	0.277593	0.243213	0.730863	0.773284	0.297644	0.286744
rs36078963:35087744:TA:T	35087744	0.971575	0.973707	0.443173	0.508672	0.591831	0.642826
rs112239173:35088032:A:C	35088032	0.0313248	0.0187571	0.705604	0.160485	0.0620464	0.00699074
rs28889116:35088743:C:T	35088743	0.27208	0.347321	0.144656	0.475319	0.882532	0.818602
rs6995169:35088784:C:T	35088784	0.277593	0.243213	0.725391	0.743339	0.295405	0.275082
rs112905521:35089090:TA:T	35089090	0.27208	0.347321	0.145154	0.475462	0.883484	0.818483
rs4739395:35090312:A:T	35090312	0.983823	0.750955	0.316728	0.478686	0.49613	0.478823
rs10595155:35091735:TAA:T	35091735	0.342852	0.858794	0.400836	0.796137	0.879244	0.969325
rs28581471:35092782:G:T	35092782	0.566589	0.799479	0.863331	0.929757	0.753056	0.895335
rs28734799:35092789:A:G	35092789	0.566589	0.799479	0.863331	0.929757	0.753056	0.895335
rs150825684:35093532:C:T	35093532	0.342254	0.812134	0.818767	0.274701	0.388	0.366036
rs10098522:35094585:G:T	35094585	0.27208	0.347321	0.0614224	0.972028	0.672464	0.467278
rs62503910:35094602:C:T	35094602	0.158575	0.304706	0.440664	0.261034	0.116762	0.129607
rs151037776:35094697:GTTTT:G	35094697	0.976027	0.909715	0.0473805	0.917112	0.1793	0.987442
rs4739396:35095034:G:C	35095034	0.578823	0.798965	0.393598	0.866355	0.879656	0.93717
rs5890797:35097013:C:CT	35097013	0.161748	0.544655	0.983268	0.968242	0.288187	0.631316
rs4613991:35097439:T:C	35097439	0.926722	0.889321	0.733725	0.895414	0.875146	0.848168
rs55954471:35097937:C:T	35097937	0.153887	0.307484	0.972066	0.819208	0.275057	0.359702
rs62503912:35098230:A:G	35098230	0.153887	0.307484	0.972066	0.819208	0.275057	0.359702
rs10101683:35098551:A:C	35098551	0.917398	0.886044	0.780653	0.992298	0.914514	0.909507
rs6997107:35099593:C:T	35099593	0.27208	0.347321	0.176149	0.606062	0.938541	0.295467
rs1528706:35099765:C:T	35099765	0.153887	0.307484	0.803382	0.461838	0.217351	0.210201
rs28677918:35100768:T:C	35100768	0.27208	0.347321	0.176149	0.606062	0.938541	0.295467
rs28398307:35100893:C:T	35100893	0.27208	0.347321	0.176149	0.606062	0.938541	0.295467
rs5890798:35102286:TG:T	35102286	0.161257	0.396934	0.811057	0.927813	0.373132	0.487464
rs55946338:35103011:A:G	35103011	0.415882	0.0473174	0.700993	0.444453	0.387524	0.327445
rs3115002:35103408:G:A	35103408	0.159002	0.379653	0.899784	0.803175	0.331321	0.410356
rs72632793:35103960:C:T	35103960	0.577529	0.110624	0.349786	0.56903	0.299146	0.11553
rs76842039:35104511:A:G	35104511	0.730493	0.460552	0.678478	0.485135	0.593922	0.929394
rs1554859:35104545:T:C	35104545	0.483408	0.672709	0.494263	0.995558	0.943818	0.749077
rs372813599:35104752:T:TA	35104752	0.143709	0.263797	0.985167	0.478596	0.267971	0.19102
rs5890801:35104794:AT:A	35104794	0.123842	0.206985	0.465735	0.239139	0.101492	0.0840455
rs11781624:35104953:G:T	35104953	0.36159	0.573631	0.235379	0.73252	0.141046	0.516859
rs145874181:35105038:C:A	35105038	0.227937	0.294496	0.285951	0.690547	0.846391	0.602707
rs62503914:35105040:C:A	35105040	0.036621	0.193498	0.763977	0.947801	0.171264	0.308952
rs10105122:35105042:A:C	35105042	0.695251	0.992734	0.293657	0.783206	0.685625	0.849648
rs13260977:35105155:A:G	35105155	0.159467	0.363782	0.966915	0.939365	0.304716	0.465111
rs189923221:35105848:A:G	35105848	0.224651	0.552097	0.96755	0.814894	0.349063	0.548126
rs186535960:35105899:A:G	35105899	0.483408	0.672709	0.537941	0.837554	0.908114	0.857165
rs186544622:35106376:C:A	35106376	0.145842	0.281495	0.894056	0.382229	0.238781	0.165415
8:35106503:A:AAT	35106503	0.520846	0.526203	0.979553	0.691709	0.642965	0.460628
rs66492008:35106550:TAA:T	35106550	0.0827534	0.229822	0.978935	0.902081	0.199548	0.413588
rs13279514:35106738:A:G	35106738	0.31117	0.141784	0.514807	0.614547	0.744749	0.443574
rs148177480:35107077:AAATAATAATAAT:A	35107077	0.11722	0.218888	0.610314	0.274778	0.13044	0.0996084
rs10087911:35107297:A:G	35107297	0.27208	0.347321	0.0778423	0.890893	0.725462	0.426768
rs2405809:35107454:T:C	35107454	0.159002	0.379653	0.899784	0.803175	0.331321	0.410356
rs7831684:35108099:G:A	35108099	0.483408	0.672709	0.515388	0.942842	0.926334	0.716023
rs7835445:35108258:G:A	35108258	0.602875	0.0928066	0.700993	0.444453	0.519279	0.452306
rs12679885:35108511:T:C	35108511	0.15877	0.36442	0.943867	0.857531	0.313012	0.424717
rs7820017:35108518:A:G	35108518	0.143709	0.263797	0.776675	0.486476	0.199209	0.193887
rs76319080:35108541:A:T	35108541	0.27208	0.347321	0.0778423	0.890893	0.725462	0.426768
rs13256407:35109980:C:A	35109980	0.358488	0.546888	0.174531	0.580171	0.111746	0.413146
rs61646008:35110778:AT:A	35110778	0.115137	0.203048	0.427249	0.109836	0.0876209	0.0436777
rs34376566:35110793:G:A	35110793	0.437683	0.702458	0.501258	0.967669	0.893251	0.795653
rs10110672:35110956:T:C	35110956	0.27208	0.347321	0.188844	0.796164	0.95908	0.381465
rs111679488:35111268:A:G	35111268	0.27208	0.347321	0.188844	0.796164	0.95908	0.381465
rs59993962:35112237:T:A	35112237	0.131057	0.25412	0.421939	0.918279	0.55003	0.431952
rs3108625:35113194:G:A	35113194	0.138875	0.390693	0.943867	0.857531	0.28821	0.446156
rs75740552:35113856:C:T	35113856	0.27208	0.347321	0.188844	0.796164	0.95908	0.381465
rs61524572:35114069:A:C	35114069	0.27208	0.347321	0.0778423	0.890893	0.725462	0.426768
rs3115003:35114086:C:A	35114086	0.138875	0.390693	0.88826	0.961984	0.309867	0.500145
rs3108624:35114242:G:A	35114242	0.143709	0.263797	0.803382	0.461838	0.207392	0.184942
rs34706793:35114482:T:TG	35114482	0.287556	0.394218	0.35216	0.352262	0.15717	0.209111
rs112328868:35114489:T:G	35114489	0.27208	0.347321	0.131122	0.655118	0.855743	0.317152
rs2204720:35114575:T:C	35114575	0.143709	0.263797	0.803382	0.461838	0.207392	0.184942
rs3108622:35114615:G:A	35114615	0.138875	0.390693	0.943867	0.857531	0.28821	0.446156
rs3115004:35115001:C:A	35115001	0.138875	0.390693	0.943867	0.857531	0.28821	0.446156
rs1406380:35116822:A:G	35116822	0.143709	0.263797	0.803382	0.461838	0.207392	0.184942
rs1406379:35116883:T:A	35116883	0.143709	0.263797	0.803382	0.461838	0.207392	0.184942
rs10091394:35117349:G:A	35117349	0.437683	0.702458	0.433803	0.912129	0.951416	0.831637
rs2950905:35117665:A:G	35117665	0.138875	0.390693	0.943867	0.857531	0.28821	0.446156
rs10107594:35118032:A:C	35118032	0.27208	0.347321	0.127208	0.910823	0.847629	0.43656
rs9649889:35118175:T:A	35118175	0.437683	0.702458	0.43039	0.948576	0.9545	0.807958
rs79283821:35118349:G:T	35118349	0.188118	0.461834	0.0784291	0.0559958	0.0309964	0.0682754
rs2405810:35118625:T:C	35118625	0.138875	0.390693	0.943867	0.857531	0.28821	0.446156
rs34140671:35119686:CT:C	35119686	0.358488	0.546888	0.17622	0.578163	0.112545	0.412033
rs1554862:35120221:G:A	35120221	0.358488	0.546888	0.136705	0.731731	0.0934757	0.497372
rs2950904:35120864:C:T	35120864	0.138875	0.390693	0.943867	0.857531	0.28821	0.446156
rs2950903:35120897:T:C	35120897	0.138875	0.390693	0.943867	0.857531	0.28821	0.446156
rs10086587:35121646:G:T	35121646	0.27208	0.347321	0.127208	0.910823	0.847629	0.43656
rs2178254:35121828:A:T	35121828	0.358488	0.546888	0.17622	0.578163	0.112545	0.412033
rs58948480:35121878:T:TAATAGGACATAGAG	35121878	0.358488	0.546888	0.17622	0.578163	0.112545	0.412033
rs72633510:35122294:T:G	35122294	0.667509	0.399187	0.421101	0.630513	0.831277	0.34177
rs28485846:35122576:C:T	35122576	0.27208	0.347321	0.127208	0.910823	0.847629	0.43656
rs3044051:35122723:T:G	35122723	0.138875	0.390693	0.88826	0.961984	0.309867	0.500145
rs1819087:35123191:G:A	35123191	0.138875	0.390693	0.943867	0.857531	0.28821	0.446156
rs1819086:35123274:G:A	35123274	0.358488	0.546888	0.17622	0.578163	0.112545	0.412033
rs1554861:35124178:G:A	35124178	0.358488	0.546888	0.17622	0.578163	0.112545	0.412033
rs5890802:35124324:G:GC	35124324	0.437683	0.702458	0.43039	0.948576	0.9545	0.807958
rs199968616:35124600:AT:A	35124600	0.603256	0.959257	0.735198	0.746528	0.539449	0.859933
rs2897246:35125050:G:A	35125050	0.437683	0.702458	0.408626	0.992863	0.974533	0.779511
rs2141433:35125747:C:T	35125747	0.358488	0.546888	0.17622	0.578163	0.112545	0.412033
rs36118994:35125805:C:CA	35125805	0.143709	0.263797	0.727969	0.480147	0.184695	0.191584
rs1554860:35125981:C:T	35125981	0.358488	0.546888	0.17622	0.578163	0.112545	0.412033
rs1534586:35126382:T:A	35126382	0.358488	0.546888	0.17622	0.578163	0.112545	0.412033
rs72633515:35127238:G:A	35127238	0.735578	0.0985731	0.700993	0.444453	0.611593	0.465508
rs1528723:35127386:T:A	35127386	0.143709	0.263797	0.803382	0.461838	0.207392	0.184942
rs7014149:35127964:G:T	35127964	0.437683	0.702458	0.438704	0.907735	0.947012	0.83451
rs7005219:35128319:T:C	35128319	0.27208	0.347321	0.127208	0.910823	0.847629	0.43656
rs61641330:35128386:TA:T	35128386	0.358488	0.546888	0.254197	0.505339	0.148336	0.371609
rs6981892:35128438:C:T	35128438	0.437683	0.702458	0.44587	0.93282	0.940627	0.818162
rs35226462:35128443:GTA:G	35128443	0.30542	0.529618	0.223674	0.488098	0.114941	0.351777
rs7814181:35128872:C:T	35128872	0.488414	0.201355	0.811897	0.399216	0.718436	0.69151
8:35128901:G:GTA	35128901	0.00970751	0.927983	0.11492	0.299663	0.00278229	0.44906
rs10216352:35129186:G:T	35129186	0.437683	0.702458	0.502627	0.869125	0.892122	0.859933
rs72175357:35129198:TATGTATAC:T	35129198	0.0165977	0.013788	0.882348	0.66292	0.0579158	0.0324872
rs2141434:35129231:T:G	35129231	0.143709	0.263797	0.915262	0.641887	0.243585	0.251908
rs62503921:35129246:T:G	35129246	0.641055	0.444429	0.0701159	0.830656	0.39166	0.666887
rs4585746:35129261:T:G	35129261	0.143709	0.263797	0.803382	0.461838	0.207392	0.184942
rs141026266:35129266:C:A	35129266	0.104602	0.100759	0.984824	0.978637	0.219135	0.212143
rs56114779:35129277:G:T	35129277	0.383642	0.732414	0.226805	0.623249	0.879745	0.943845
rs1997312:35130013:T:G	35130013	0.13844	0.367018	0.921618	0.81755	0.296163	0.407338
rs7832774:35130967:C:T	35130967	0.358488	0.546888	0.223674	0.488098	0.134536	0.362
rs2950915:35131404:C:G	35131404	0.358488	0.546888	0.223674	0.488098	0.134536	0.362
rs2950914:35131513:G:A	35131513	0.358488	0.546888	0.223674	0.488098	0.134536	0.362
rs1534583:35132268:G:T	35132268	0.358488	0.546888	0.223674	0.488098	0.134536	0.362
rs1950044:35132370:A:G	35132370	0.143709	0.263797	0.803382	0.461838	0.207392	0.184942
rs142660559:35132432:A:G	35132432	0.27208	0.347321	0.127208	0.910823	0.847629	0.43656
rs1950043:35132646:T:A	35132646	0.638458	0.802197	0.464141	0.863317	0.402009	0.941702
rs2037839:35132849:A:G	35132849	0.358488	0.546888	0.223674	0.488098	0.134536	0.362
rs7815710:35134270:G:A	35134270	0.437683	0.702458	0.44927	0.896637	0.937619	0.841783
rs6468312:35135070:G:A	35135070	0.358488	0.546888	0.223674	0.488098	0.134536	0.362
rs139942721:35136103:TATTA:T	35136103	0.138875	0.390693	0.921618	0.81755	0.296731	0.426128
rs2950923:35136179:G:A	35136179	0.358488	0.546888	0.209606	0.436309	0.128095	0.332972
rs17340138:35136595:G:A	35136595	0.720036	0.0813403	0.817961	0.194604	0.673672	0.657067
rs12676225:35136808:C:T	35136808	0.67242	0.859753	0.65574	0.396205	0.54015	0.486432
rs12676226:35136810:C:T	35136810	0.67242	0.859753	0.65574	0.396205	0.54015	0.486432
rs2980385:35136988:T:C	35136988	0.358488	0.546888	0.209606	0.436309	0.128095	0.332972
rs12375317:35138496:C:T	35138496	0.27208	0.347321	0.127208	0.910823	0.847629	0.43656
rs2980384:35138788:A:G	35138788	0.358488	0.546888	0.205445	0.40059	0.126178	0.312753
rs2980383:35138809:A:G	35138809	0.358488	0.546888	0.205445	0.40059	0.126178	0.312753
rs10601544:35138940:CTT:C	35138940	0.358488	0.546888	0.219054	0.448611	0.132427	0.339893
rs367822018:35141319:T:TAA	35141319	0.366873	0.56186	0.332283	0.525693	0.186869	0.392121
rs4582555:35141563:G:A	35141563	0.358488	0.546888	0.205445	0.40059	0.126178	0.312753
rs28670094:35141923:T:C	35141923	0.27208	0.347321	0.127208	0.910823	0.847629	0.43656
rs1969543:35142107:C:A	35142107	0.358488	0.546888	0.205445	0.40059	0.126178	0.312753
rs7830166:35142359:C:A	35142359	0.358488	0.546888	0.205445	0.40059	0.126178	0.312753
rs1534587:35142956:A:G	35142956	0.138875	0.390693	0.921618	0.81755	0.296731	0.426128
rs34230123:35143492:TTG:T	35143492	0.138875	0.390693	0.921618	0.81755	0.296731	0.426128
rs2950913:35143592:C:A	35143592	0.358488	0.546888	0.205445	0.40059	0.126178	0.312753
rs2980382:35143597:T:C	35143597	0.358488	0.546888	0.205445	0.40059	0.126178	0.312753
rs2950912:35143726:A:G	35143726	0.358488	0.546888	0.267529	0.558713	0.154302	0.401254
rs11993717:35143772:T:G	35143772	0.437683	0.702458	0.437894	0.889335	0.947738	0.846584
rs2950911:35144385:C:T	35144385	0.358488	0.546888	0.205445	0.40059	0.126178	0.312753
rs2950910:35144450:T:A	35144450	0.143709	0.263797	0.803382	0.461838	0.207392	0.184942
rs2950909:35144523:C:G	35144523	0.138875	0.390693	0.921618	0.81755	0.296731	0.426128
rs3744:35144920:T:A	35144920	0.437683	0.702458	0.437894	0.889335	0.947738	0.846584
rs35229441:35145083:C:CA	35145083	0.358488	0.546888	0.205445	0.40059	0.126178	0.312753
rs7010735:35145117:G:T	35145117	0.27208	0.347321	0.127208	0.910823	0.847629	0.43656
rs12545700:35145506:C:A	35145506	0.437683	0.702458	0.437894	0.889335	0.947738	0.846584
rs2950908:35145553:T:G	35145553	0.358488	0.546888	0.205445	0.40059	0.126178	0.312753
rs2980381:35145615:A:C	35145615	0.358488	0.546888	0.205445	0.40059	0.126178	0.312753
rs35100378:35145627:AG:A	35145627	0.358488	0.546888	0.205445	0.40059	0.126178	0.312753
rs75380151:35147220:A:T	35147220	0.89061	0.866588	0.678478	0.485135	0.863096	0.735313
rs12542606:35148230:G:C	35148230	0.437683	0.702458	0.437894	0.889335	0.947738	0.846584
rs2980388:35148397:T:C	35148397	0.358488	0.546888	0.205445	0.40059	0.126178	0.312753
rs10096892:35148943:C:T	35148943	0.27208	0.347321	0.127208	0.910823	0.847629	0.43656
rs2178257:35149014:A:C	35149014	0.358488	0.546888	0.205445	0.40059	0.126178	0.312753
rs2950932:35149506:G:A	35149506	0.358488	0.546888	0.205445	0.40059	0.126178	0.312753
rs2950931:35149685:C:T	35149685	0.143709	0.263797	0.803382	0.461838	0.207392	0.184942
rs1919354:35149871:A:T	35149871	0.709922	0.821429	0.658016	0.396997	0.567039	0.46433
rs1919353:35150060:G:C	35150060	0.358488	0.546888	0.205445	0.40059	0.126178	0.312753
rs1919351:35150109:A:T	35150109	0.358488	0.546888	0.205445	0.40059	0.126178	0.312753
rs2091566:35150573:A:C	35150573	0.358488	0.546888	0.205445	0.40059	0.126178	0.312753
rs144058804:35151088:T:A	35151088	0.42579	0.369099	0.205087	0.424439	0.150226	0.228916
rs1112204:35151570:A:G	35151570	0.437683	0.702458	0.44927	0.896637	0.937619	0.841783
rs1590095:35151747:C:A	35151747	0.358488	0.546888	0.205445	0.40059	0.126178	0.312753
rs1590094:35151769:A:C	35151769	0.358488	0.546888	0.205445	0.40059	0.126178	0.312753
rs2950926:35151904:A:G	35151904	0.358488	0.546888	0.205445	0.40059	0.126178	0.312753
rs142461491:35152215:CT:C	35152215	0.32075	0.787243	0.663492	0.859627	0.301859	0.74939
rs4255132:35152372:G:A	35152372	0.437683	0.702458	0.437894	0.889335	0.947738	0.846584
rs2980393:35152828:A:G	35152828	0.358488	0.546888	0.205445	0.40059	0.126178	0.312753
rs2980394:35153004:C:T	35153004	0.358488	0.546888	0.205445	0.40059	0.126178	0.312753
rs2950906:35153456:G:C	35153456	0.358488	0.546888	0.205445	0.40059	0.126178	0.312753
rs4641063:35153666:T:A	35153666	0.143709	0.263797	0.803382	0.461838	0.207392	0.184942
rs57265993:35154000:C:T	35154000	0.636681	0.733906	0.664276	0.399825	0.520989	0.415724
rs2980395:35154234:T:C	35154234	0.358488	0.546888	0.205445	0.40059	0.126178	0.312753
rs11987533:35154239:G:A	35154239	0.636132	0.650064	0.941275	0.697058	0.686929	0.549752
rs35707684:35154878:A:G	35154878	0.709922	0.821429	0.658016	0.396997	0.567039	0.46433
rs2980396:35155225:C:G	35155225	0.358488	0.546888	0.205445	0.40059	0.126178	0.312753
rs2950902:35155274:A:G	35155274	0.358488	0.546888	0.205445	0.40059	0.126178	0.312753
rs36100839:35155295:A:AT	35155295	0.442797	0.919576	0.747978	0.967177	0.430731	0.918049
rs3108621:35155371:G:C	35155371	0.358488	0.546888	0.205445	0.40059	0.126178	0.312753
rs7003669:35155517:C:A	35155517	0.358488	0.546888	0.205445	0.40059	0.126178	0.312753
rs2056768:35155736:G:A	35155736	0.358488	0.546888	0.205445	0.40059	0.126178	0.312753
rs2980401:35156356:A:G	35156356	0.358488	0.546888	0.205445	0.40059	0.126178	0.312753
rs12216854:35156903:C:T	35156903	0.358488	0.546888	0.205445	0.40059	0.126178	0.312753
rs12676634:35157961:T:A	35157961	0.120751	0.149575	0.127266	0.554108	0.0294778	0.14086
rs6996861:35158044:A:C	35158044	0.358488	0.546888	0.205445	0.40059	0.126178	0.312753
rs2980402:35158167:T:C	35158167	0.358488	0.546888	0.205445	0.40059	0.126178	0.312753
rs2950907:35158271:G:C	35158271	0.358488	0.546888	0.205445	0.40059	0.126178	0.312753
rs2980403:35158574:C:T	35158574	0.138875	0.390693	0.921618	0.81755	0.296731	0.426128
rs1919343:35158920:T:G	35158920	0.358488	0.546888	0.205445	0.40059	0.126178	0.312753
rs1919342:35159064:C:T	35159064	0.358488	0.546888	0.205445	0.40059	0.126178	0.312753
rs3108626:35159750:G:C	35159750	0.358488	0.546888	0.205445	0.40059	0.126178	0.312753
rs6468314:35159925:T:C	35159925	0.358488	0.546888	0.205445	0.40059	0.126178	0.312753
rs4739301:35160124:T:C	35160124	0.358488	0.546888	0.205445	0.40059	0.126178	0.312753
rs1919335:35161111:A:G	35161111	0.358488	0.546888	0.205445	0.40059	0.126178	0.312753
rs2950892:35161875:G:A	35161875	0.138875	0.390693	0.892108	0.796513	0.308329	0.637404
rs2950893:35162040:C:T	35162040	0.138875	0.390693	0.921618	0.81755	0.296731	0.426128
rs1950042:35162062:G:A	35162062	0.437683	0.702458	0.471251	0.81053	0.9185	0.899209
rs4739399:35162563:G:A	35162563	0.437683	0.702458	0.471251	0.81053	0.9185	0.899209
rs2950894:35162648:G:T	35162648	0.143709	0.263797	0.760648	0.376831	0.194377	0.154426
rs3108616:35163025:T:A	35163025	0.358488	0.546888	0.209606	0.436309	0.128095	0.332972
rs3108617:35163095:T:C	35163095	0.907723	0.483609	0.724496	0.683442	0.74832	0.799879
rs3114999:35163119:C:A	35163119	0.130627	0.380321	0.965747	0.781818	0.269566	0.400487
rs13282296:35163435:C:A	35163435	0.138875	0.390693	0.921618	0.81755	0.296731	0.426128
rs11991431:35163749:G:A	35163749	0.48222	0.747569	0.44927	0.896637	0.981407	0.877149
rs1830397:35164085:G:A	35164085	0.358488	0.546888	0.205445	0.40059	0.126178	0.312753
rs10711574:35164639:GA:G	35164639	0.143709	0.263797	0.803382	0.461838	0.207392	0.184942
rs4739400:35164821:T:C	35164821	0.437683	0.702458	0.471251	0.81053	0.9185	0.899209
rs77205599:35164845:A:G	35164845	0.188118	0.461834	0.0784291	0.0559958	0.0309964	0.0682754
rs2950895:35165517:G:A	35165517	0.138875	0.390693	0.921618	0.81755	0.296731	0.426128
rs1528711:35165614:C:A	35165614	0.358488	0.546888	0.205445	0.40059	0.126178	0.312753
rs2056767:35165794:G:A	35165794	0.143709	0.263797	0.803382	0.461838	0.207392	0.184942
rs1528713:35166495:C:A	35166495	0.358488	0.546888	0.205445	0.40059	0.126178	0.312753
rs2950896:35166571:C:T	35166571	0.358488	0.546888	0.205445	0.40059	0.126178	0.312753
rs9297236:35166778:G:A	35166778	0.437683	0.702458	0.471251	0.81053	0.9185	0.899209
rs2980387:35167073:G:A	35167073	0.358488	0.546888	0.205445	0.40059	0.126178	0.312753
rs142099173:35167295:T:G	35167295	0.0199418	0.0152164	0.669259	0.240773	0.0423148	0.00927367
rs10101937:35167772:C:T	35167772	0.437683	0.702458	0.437894	0.889335	0.947738	0.846584
rs10091291:35167804:T:G	35167804	0.437683	0.702458	0.437894	0.889335	0.947738	0.846584
rs2950897:35169031:G:T	35169031	0.138875	0.390693	0.921618	0.81755	0.296731	0.426128
rs1528715:35169064:A:C	35169064	0.358488	0.546888	0.205445	0.40059	0.126178	0.312753
rs4540403:35169324:T:C	35169324	0.419285	0.768192	0.437894	0.889335	0.928937	0.89802
rs79445314:35169701:C:T	35169701	0.271194	0.914773	0.0851042	0.0519853	0.0488632	0.169444
rs2950898:35169924:G:A	35169924	0.138875	0.390693	0.921618	0.81755	0.296731	0.426128
rs1919340:35170568:T:C	35170568	0.358488	0.546888	0.205445	0.40059	0.126178	0.312753
rs2980408:35171109:T:C	35171109	0.138875	0.390693	0.921618	0.81755	0.296731	0.426128
rs4739401:35171224:A:G	35171224	0.369854	0.438579	0.205445	0.40059	0.13022	0.254954
rs3115000:35171597:A:T	35171597	0.344913	0.632815	0.146431	0.561409	0.0943166	0.457246
rs11387854:35172090:T:TA	35172090	0.412465	0.642317	0.205445	0.40059	0.145557	0.364847
rs2950899:35172251:G:C	35172251	0.358488	0.546888	0.205445	0.40059	0.126178	0.312753
rs1406377:35172822:G:C	35172822	0.358488	0.546888	0.205445	0.40059	0.126178	0.312753
rs1406378:35172947:C:G	35172947	0.358488	0.546888	0.205445	0.40059	0.126178	0.312753
rs2950900:35173268:T:C	35173268	0.358488	0.546888	0.205445	0.40059	0.126178	0.312753
rs10104660:35173696:C:T	35173696	0.437683	0.702458	0.471251	0.81053	0.9185	0.899209
rs9649890:35173697:G:A	35173697	0.27208	0.347321	0.0484271	0.995492	0.622868	0.484006
rs2950901:35174099:C:T	35174099	0.138875	0.390693	0.921618	0.81755	0.296731	0.426128
rs2141432:35174244:A:T	35174244	0.358488	0.546888	0.205445	0.40059	0.126178	0.312753
rs2980406:35174828:T:G	35174828	0.138875	0.390693	0.921618	0.81755	0.296731	0.426128
rs5000056:35175314:C:A	35175314	0.138875	0.390693	0.865405	0.920697	0.319132	0.478493
rs149123405:35175370:T:TAACTTAGTTGCCTTCTACTTAGACAAGAC	35175370	0.148732	0.403618	0.753455	0.769242	0.382558	0.412162
rs3108618:35175571:C:T	35175571	0.358488	0.546888	0.205445	0.40059	0.126178	0.312753
rs72633560:35175737:A:G	35175737	0.115137	0.203048	0.427249	0.109836	0.0876209	0.0436777
rs1534585:35176014:A:C	35176014	0.358488	0.546888	0.205445	0.40059	0.126178	0.312753
rs3108619:35176555:A:G	35176555	0.138875	0.390693	0.921618	0.81755	0.296731	0.426128
rs3108620:35177193:C:T	35177193	0.143709	0.263797	0.803382	0.461838	0.207392	0.184942
rs3115001:35177235:T:A	35177235	0.358488	0.546888	0.205445	0.40059	0.126178	0.312753
rs35966630:35177323:GA:G	35177323	0.119511	0.29307	0.840601	0.857882	0.30163	0.36482
rs4606056:35177484:G:C	35177484	0.358488	0.546888	0.205445	0.40059	0.126178	0.312753
rs4341159:35177498:A:T	35177498	0.358488	0.546888	0.205445	0.40059	0.126178	0.312753
rs1528725:35178052:G:A	35178052	0.143709	0.263797	0.767305	0.411753	0.196377	0.166908
rs72633562:35178239:G:C	35178239	0.735578	0.0985731	0.700993	0.444453	0.611593	0.465508
rs2980392:35178684:T:G	35178684	0.358488	0.546888	0.205445	0.40059	0.126178	0.312753
rs2980399:35179064:A:C	35179064	0.358488	0.546888	0.205445	0.40059	0.126178	0.312753
rs7824855:35179162:G:A	35179162	0.437683	0.702458	0.471251	0.81053	0.9185	0.899209
rs11984839:35179429:C:A	35179429	0.437683	0.702458	0.471251	0.81053	0.9185	0.899209
rs2950921:35180048:T:C	35180048	0.358488	0.546888	0.205445	0.40059	0.126178	0.312753
rs2980405:35180317:G:A	35180317	0.358488	0.546888	0.205445	0.40059	0.126178	0.312753
rs2178255:35180459:C:T	35180459	0.358488	0.546888	0.205445	0.40059	0.126178	0.312753
rs2950922:35180595:G:A	35180595	0.143709	0.263797	0.771469	0.410374	0.197633	0.166414
rs4612336:35180616:T:C	35180616	0.120515	0.223126	0.294317	0.731523	0.640974	0.493661
rs1997313:35181140:A:G	35181140	0.358488	0.546888	0.19526	0.394212	0.121464	0.30912
rs1997314:35181222:G:A	35181222	0.358488	0.546888	0.19526	0.394212	0.121464	0.30912
rs1997315:35181331:T:G	35181331	0.358488	0.546888	0.19526	0.394212	0.121464	0.30912
rs2980407:35181387:G:A	35181387	0.358488	0.546888	0.19526	0.394212	0.121464	0.30912
rs2950924:35181638:C:T	35181638	0.138875	0.390693	0.921618	0.81755	0.296731	0.426128
8:35181751:C:CAAA	35181751	0.118962	0.35397	0.757134	0.75031	0.335616	0.365281
rs34863918:35181961:C:CTG	35181961	0.358488	0.546888	0.19526	0.394212	0.121464	0.30912
rs62505482:35184078:G:C	35184078	0.115137	0.203048	0.411839	0.107201	0.0843698	0.0428506
rs1919350:35184216:G:A	35184216	0.358488	0.546888	0.208689	0.442323	0.127673	0.336358
exm2270844	35184361	0.437683	0.702458	0.503877	0.833728	0.891092	0.883552
rs876115:35184937:A:G	35184937	0.358488	0.546888	0.162356	0.539372	0.105951	0.390525
rs7838554:35185058:G:C	35185058	0.27208	0.347321	0.127208	0.910823	0.847629	0.43656
rs876114:35185154:G:T	35185154	0.358488	0.546888	0.208689	0.442323	0.127673	0.336358
rs876113:35185155:G:T	35185155	0.358488	0.546888	0.162356	0.539372	0.105951	0.390525
rs2950919:35185296:C:T	35185296	0.358488	0.546888	0.208689	0.442323	0.127673	0.336358
rs2980377:35185321:T:C	35185321	0.358488	0.546888	0.162356	0.539372	0.105951	0.390525
rs7843698:35185528:C:T	35185528	0.27208	0.347321	0.127208	0.910823	0.847629	0.43656
rs2980378:35185529:G:A	35185529	0.138875	0.390693	0.964827	0.964547	0.28035	0.501503
rs113515927:35185743:T:TTTTA	35185743	0.256153	0.477161	0.208689	0.442323	0.0917548	0.297135
rs2980379:35186059:G:A	35186059	0.358488	0.546888	0.208689	0.442323	0.127673	0.336358
rs142834813:35186918:GATATATAT:G	35186918	0.143709	0.263797	0.918559	0.513146	0.244703	0.203636
rs13252886:35187020:C:A	35187020	0.138875	0.390693	0.97546	0.856224	0.258791	0.445496
rs13250741:35187021:G:A	35187021	0.138875	0.390693	0.97546	0.856224	0.258791	0.445496
rs6992809:35188349:C:T	35188349	0.437683	0.702458	0.499883	0.851085	0.894389	0.871931
rs6991984:35188584:G:A	35188584	0.615586	0.901999	0.922015	0.878206	0.75596	0.992315
rs12550658:35188663:T:C	35188663	0.444283	0.741655	0.503877	0.833728	0.897687	0.91456
rs12542495:35188696:G:C	35188696	0.437683	0.702458	0.503877	0.833728	0.891092	0.883552
rs10954985:35189318:G:C	35189318	0.437683	0.702458	0.503877	0.833728	0.891092	0.883552
rs871994:35190619:C:A	35190619	0.437683	0.702458	0.534433	0.789263	0.866376	0.913697
rs2002360:35191241:A:T	35191241	0.111959	0.0397716	0.332005	0.679363	0.58484	0.204965
rs34040496:35192036:A:AT	35192036	0.463069	0.743758	0.574017	0.854232	0.860405	0.902415
rs12334296:35192192:G:A	35192192	0.27208	0.347321	0.127208	0.910823	0.847629	0.43656
rs12334297:35192224:G:A	35192224	0.27208	0.347321	0.127208	0.910823	0.847629	0.43656
rs35365523:35193309:T:C	35193309	0.437683	0.702458	0.503877	0.833728	0.891092	0.883552
rs10109298:35194189:A:G	35194189	0.27208	0.347321	0.101431	0.903875	0.789156	0.433135
rs7826476:35194709:G:A	35194709	0.27208	0.347321	0.146446	0.957899	0.885941	0.503773
rs7827072:35195079:G:A	35195079	0.615586	0.901999	0.937361	0.828185	0.74623	0.958529
rs28395502:35195090:C:T	35195090	0.437683	0.702458	0.503877	0.833728	0.891092	0.883552
rs12541372:35195399:A:G	35195399	0.615586	0.901999	0.937361	0.828185	0.74623	0.958529
rs10105890:35196417:C:G	35196417	0.27208	0.347321	0.088828	0.901696	0.0506105	0.534213
rs11996793:35196801:C:A	35196801	0.437683	0.702458	0.503877	0.833728	0.891092	0.883552
rs75592545:35197093:C:T	35197093	0.0153427	0.614415	0.638468	0.858835	0.131656	0.620467
rs951515:35197241:C:A	35197241	0.437683	0.702458	0.503877	0.833728	0.891092	0.883552
rs10110454:35197936:C:T	35197936	0.615586	0.901999	0.928364	0.804388	0.751928	0.942321
rs4492371:35199674:G:A	35199674	0.615586	0.901999	0.922015	0.878206	0.75596	0.992315
rs71513754:35202820:C:T	35202820	0.125669	0.985157	0.523224	0.71673	0.469482	0.820359
rs2069323:35203196:A:T	35203196	0.27208	0.347321	0.134697	0.888685	0.863006	0.541424
rs17341507:35203855:T:C	35203855	0.735578	0.0985731	0.92649	0.60716	0.753502	0.370059
rs35985268:35205788:A:T	35205788	0.437683	0.702458	0.503877	0.833728	0.891092	0.883552
rs35875797:35206062:T:TCTC	35206062	0.615586	0.901999	0.922015	0.878206	0.75596	0.992315
rs7817194:35207483:T:C	35207483	0.615586	0.901999	0.922015	0.878206	0.75596	0.992315
rs28388271:35207646:T:C	35207646	0.437683	0.702458	0.503877	0.833728	0.891092	0.883552
rs28412900:35207863:A:T	35207863	0.437683	0.702458	0.503877	0.833728	0.891092	0.883552
rs144929882:35207933:A:C	35207933	0.820417	0.69231	0.857491	0.75122	0.959628	0.931795
rs28493480:35208740:T:G	35208740	0.27208	0.347321	0.127208	0.910823	0.847629	0.43656
rs10086433:35209366:G:C	35209366	0.437683	0.702458	0.538169	0.772998	0.863412	0.924869
rs2980390:35209822:A:G	35209822	0.143709	0.263797	0.770079	0.451099	0.197214	0.181059
rs78717324:35211205:T:C	35211205	0.27208	0.347321	0.0484271	0.995492	0.622868	0.484006
rs4360290:35211233:A:G	35211233	0.437683	0.702458	0.503877	0.833728	0.891092	0.883552
rs1919345:35211452:G:A	35211452	0.437683	0.702458	0.503877	0.833728	0.891092	0.883552
rs1919346:35211457:A:G	35211457	0.615586	0.901999	0.922015	0.878206	0.75596	0.992315
rs2980391:35213503:C:T	35213503	0.138875	0.390693	0.964827	0.964547	0.28035	0.501503
rs6468315:35213518:A:C	35213518	0.27208	0.347321	0.084638	0.937274	0.745079	0.449712
8:35214144:GTTT:GTTTT	35214144	0.587264	0.404629	0.0669527	0.516233	0.416101	0.847261
8:35214144:GTTT:GTT	35214144	0.420706	0.837943	0.994946	0.61592	0.543862	0.626759
rs11992772:35214212:A:G	35214212	0.437683	0.702458	0.503877	0.833728	0.891092	0.883552
rs4739302:35214321:G:C	35214321	0.615586	0.901999	0.922015	0.878206	0.75596	0.992315
rs4739303:35214375:A:G	35214375	0.613948	0.717937	0.602813	0.304446	0.469541	0.340648
rs6997453:35216156:A:G	35216156	0.615586	0.901999	0.922015	0.878206	0.75596	0.992315
rs79524065:35216605:G:A	35216605	0.27208	0.347321	0.0484271	0.995492	0.622868	0.484006
rs16883866:35216755:G:A	35216755	0.145469	0.203791	0.294798	0.827751	0.693384	0.41949
rs1919355:35218062:A:C	35218062	0.615586	0.901999	0.884079	0.940893	0.780266	0.965778
rs10503978:35218431:C:T	35218431	0.640587	0.354793	0.567677	0.299636	0.465957	0.16692
rs10113220:35219127:T:G	35219127	0.615586	0.901999	0.922015	0.878206	0.75596	0.992315
rs28428555:35219507:G:A	35219507	0.27208	0.347321	0.122397	0.942382	0.837404	0.512067
rs10954986:35220307:T:A	35220307	0.437683	0.702458	0.503877	0.833728	0.891092	0.883552
rs1590092:35221480:C:T	35221480	0.609099	0.890053	0.884079	0.940893	0.77496	0.956772
rs1590093:35221487:T:G	35221487	0.609099	0.890053	0.922015	0.878206	0.750704	0.998669
rs56738544:35221778:CTTTA:C	35221778	0.437683	0.702458	0.503877	0.833728	0.891092	0.883552
rs34748913:35222294:C:T	35222294	0.621176	0.749628	0.602813	0.304446	0.474273	0.35685
rs1528716:35222295:A:G	35222295	0.615586	0.901999	0.922015	0.878206	0.75596	0.992315
rs10093692:35223228:C:T	35223228	0.27208	0.347321	0.122397	0.942382	0.837404	0.512067
rs10108964:35223973:A:G	35223973	0.615586	0.901999	0.869721	0.932953	0.789565	0.971065
rs1528719:35224755:C:A	35224755	0.437683	0.702458	0.503877	0.833728	0.891092	0.883552
rs1528718:35225249:C:T	35225249	0.437683	0.702458	0.503877	0.833728	0.891092	0.883552
rs1528717:35225352:A:C	35225352	0.437683	0.702458	0.503877	0.833728	0.891092	0.883552
rs72633596:35225501:G:C	35225501	0.735578	0.0985731	0.92649	0.60716	0.753502	0.370059
rs1358564:35225661:G:A	35225661	0.615586	0.901999	0.922015	0.878206	0.75596	0.992315
rs10091590:35225733:T:G	35225733	0.27208	0.347321	0.122397	0.942382	0.837404	0.512067
rs72633597:35225797:T:C	35225797	0.735578	0.0985731	0.92649	0.60716	0.753502	0.370059
rs1358563:35225864:T:C	35225864	0.615586	0.901999	0.922015	0.878206	0.75596	0.992315
rs1528708:35227863:G:A	35227863	0.437683	0.702458	0.503877	0.833728	0.891092	0.883552
rs4739402:35228273:T:C	35228273	0.615586	0.901999	0.922015	0.878206	0.75596	0.992315
rs72082326:35228694:GCACA:GCACACA	35228694	0.703352	0.94662	0.406707	0.380995	0.78999	0.527217
rs72082326:35228694:GCACA:G	35228694	0.437683	0.702458	0.554829	0.775801	0.850346	0.922938
rs1919337:35229398:T:G	35229398	0.615586	0.901999	0.922015	0.878206	0.75596	0.992315
rs28676524:35229432:A:G	35229432	0.27208	0.347321	0.122397	0.942382	0.837404	0.512067
rs10283094:35230280:C:T	35230280	0.27208	0.347321	0.122397	0.942382	0.837404	0.512067
rs1406376:35230556:C:A	35230556	0.615586	0.901999	0.926618	0.861613	0.753036	0.981146
rs1919336:35230738:T:C	35230738	0.615586	0.901999	0.922015	0.878206	0.75596	0.992315
rs72633598:35231518:A:G	35231518	0.0137739	0.273102	0.170196	0.546871	0.00575885	0.222123
rs7006157:35231704:C:A	35231704	0.122796	0.386566	0.884313	0.993563	0.210245	0.51338
rs77322961:35232113:G:T	35232113	0.27208	0.347321	0.122397	0.942382	0.837404	0.512067
rs80229200:35232568:A:T	35232568	0.27208	0.347321	0.122397	0.942382	0.837404	0.512067
rs74896450:35232889:G:A	35232889	0.634547	0.540804	0.61069	0.241024	0.985973	0.216015
rs34761872:35233069:C:CAAT	35233069	0.615586	0.901999	0.925707	0.851113	0.661572	0.97406
rs13439296:35233364:G:A	35233364	0.27208	0.347321	0.122397	0.942382	0.837404	0.512067
rs28483932:35234593:A:G	35234593	0.27208	0.347321	0.122397	0.942382	0.837404	0.512067
rs28599667:35234656:G:T	35234656	0.27208	0.347321	0.0484271	0.995492	0.622868	0.484006
rs2405735:35234697:C:A	35234697	0.437683	0.702458	0.503877	0.833728	0.891092	0.883552
rs2204719:35236234:T:G	35236234	0.615586	0.901999	0.922015	0.878206	0.75596	0.992315
rs4739304:35236639:A:G	35236639	0.437683	0.702458	0.503877	0.833728	0.891092	0.883552
rs35266582:35237716:GGA:G	35237716	0.480321	0.380543	0.039506	0.673314	0.399231	0.706589
rs6468316:35237788:C:T	35237788	0.615586	0.901999	0.922015	0.878206	0.75596	0.992315
rs2178256:35238356:T:A	35238356	0.165374	0.250726	0.254049	0.725139	0.778726	0.530921
rs1554864:35238408:G:A	35238408	0.615586	0.901999	0.922015	0.878206	0.75596	0.992315
rs1554863:35238510:C:A	35238510	0.143709	0.263797	0.770079	0.451099	0.197214	0.181059
rs34775747:35239169:GT:G	35239169	0.291125	0.463009	0.122397	0.942382	0.812522	0.616112
rs11991965:35240204:G:A	35240204	0.437683	0.702458	0.503877	0.833728	0.891092	0.883552
rs9297237:35241435:G:A	35241435	0.438318	0.702551	0.503877	0.833728	0.891729	0.883626
rs1919349:35244194:A:T	35244194	0.615726	0.902014	0.922015	0.878206	0.756073	0.992303
rs5890807:35244533:T:TC	35244533	0.431937	0.662423	0.578602	0.890967	0.826393	0.813669
8:35244893:A:<INS:ME:LINE1>:35246988	35244893	0.27208	0.347321	0.00743463	0.492719	0.335107	0.804238
rs6468317:35245273:T:G	35245273	0.672038	0.901805	0.915584	0.928042	0.805336	0.974191
rs7013157:35245285:G:T	35245285	0.677547	0.925329	0.902443	0.92037	0.818253	0.997014
rs5890808:35247256:TA:T	35247256	0.857057	0.180966	0.872221	0.0585207	0.977686	0.796879
rs1528710:35247393:G:A	35247393	0.677547	0.925329	0.917844	0.869592	0.808242	0.968966
rs28523755:35247427:C:T	35247427	0.27208	0.347321	0.18451	0.93253	0.952184	0.44734
rs1528709:35247616:A:G	35247616	0.491576	0.72541	0.5591	0.928374	0.899127	0.839007
rs71541898:35248007:GA:G	35248007	0.160105	0.397576	0.964827	0.964547	0.306299	0.507437
rs7819547:35248098:C:A	35248098	0.491576	0.72541	0.5591	0.928374	0.899127	0.839007
rs9987174:35248354:G:A	35248354	0.27208	0.347321	0.18451	0.93253	0.952184	0.44734
rs11997743:35248941:A:C	35248941	0.686829	0.940184	0.999976	0.949082	0.762839	0.989036
rs16883904:35249083:G:A	35249083	0.766016	0.468096	0.578487	0.997137	0.883626	0.585393
rs28491300:35249816:C:G	35249816	0.27208	0.347321	0.0778423	0.890893	0.725462	0.426768
rs1609345:35249877:T:G	35249877	0.730835	0.954205	0.999976	0.949082	0.796807	0.999552
rs140223808:35250508:T:TA	35250508	0.27208	0.347321	0.0778423	0.890893	0.725462	0.426768
rs34399825:35250752:T:C	35250752	0.730835	0.954205	0.999976	0.949082	0.796807	0.999552
rs35169691:35250870:C:A	35250870	0.730835	0.954205	0.955955	0.913809	0.825265	0.908554
rs185108102:35250898:G:A	35250898	0.0227574	0.213663	0.563705	0.973083	0.0363927	0.363372
rs62505485:35252717:A:T	35252717	0.134672	0.240641	0.411839	0.107201	0.0956942	0.0511159
rs7839131:35252912:T:A	35252912	0.730835	0.954205	0.999976	0.949082	0.796807	0.999552
rs1534584:35253962:C:T	35253962	0.535008	0.748332	0.573667	0.991196	0.92783	0.815927
rs6991051:35254173:G:A	35254173	0.27208	0.347321	0.0778423	0.890893	0.725462	0.426768
rs28758351:35255418:C:G	35255418	0.27208	0.347321	0.0778423	0.890893	0.725462	0.426768
rs17257539:35255736:C:T	35255736	0.858729	0.806356	0.171851	0.186556	0.43812	0.48716
rs10503979:35256082:C:T	35256082	0.730835	0.954205	0.999976	0.949082	0.796807	0.999552
rs116847866:35256612:G:A	35256612	0.730493	0.460552	0.678478	0.485135	0.593922	0.929394
rs6993456:35256830:T:G	35256830	0.27208	0.347321	0.0778423	0.890893	0.725462	0.426768
rs1980396:35257445:C:G	35257445	0.535008	0.748332	0.573667	0.991196	0.92783	0.815927
rs7829022:35257775:T:C	35257775	0.730835	0.954205	0.985082	0.999969	0.806423	0.965742
rs7825699:35258054:A:G	35258054	0.166938	0.310066	0.896824	0.311966	0.26209	0.152127
rs7829585:35258153:T:C	35258153	0.535008	0.748332	0.573667	0.991196	0.92783	0.815927
rs4452796:35258730:A:G	35258730	0.535008	0.748332	0.573667	0.991196	0.92783	0.815927
rs10954987:35258989:A:G	35258989	0.730835	0.954205	0.999976	0.949082	0.796807	0.999552
rs10113663:35259234:T:C	35259234	0.27208	0.347321	0.0778423	0.890893	0.725462	0.426768
rs71513756:35259940:A:G	35259940	0.125669	0.985157	0.323453	0.601145	0.623276	0.738877
rs78805799:35260710:C:G	35260710	0.152569	0.0599931	0.228066	0.745503	0.786902	0.232266
rs12676501:35260770:G:A	35260770	0.400226	0.176845	0.614939	0.710058	0.767534	0.444456
rs78432761:35261125:C:G	35261125	0.818025	0.153782	0.818816	0.229835	0.984008	0.786997
rs13266519:35262236:G:A	35262236	0.535008	0.748332	0.573667	0.991196	0.92783	0.815927
rs7827646:35262831:T:C	35262831	0.730835	0.954205	0.985082	0.999969	0.806423	0.965742
rs13280010:35263739:C:T	35263739	0.205893	0.458294	0.990955	0.845114	0.339608	0.493384
rs13282746:35266592:T:C	35266592	0.205893	0.458294	0.876995	0.738992	0.29362	0.437457
rs10110925:35266668:A:G	35266668	0.27208	0.347321	0.0559378	0.608949	0.652533	0.296735
rs372841105:35267111:TTTTGC:T	35267111	0.27208	0.347321	0.0778423	0.890893	0.725462	0.426768
rs10954988:35267290:A:G	35267290	0.27208	0.347321	0.0778423	0.890893	0.725462	0.426768
rs61048855:35267344:C:G	35267344	0.27208	0.347321	0.584649	0.860365	0.646013	0.411952
rs55697079:35267445:C:CT	35267445	0.665363	0.889224	0.928951	0.910857	0.70177	0.858254
rs11272480:35267527:G:GCATCACCCAGC	35267527	0.777962	0.918002	0.845012	0.92578	0.733203	0.987895
rs1528704:35267772:C:T	35267772	0.535008	0.748332	0.594001	0.977892	0.912207	0.82454
rs1528705:35267895:T:A	35267895	0.730835	0.954205	0.999873	0.941994	0.796904	0.995729
rs58886150:35268589:A:G	35268589	0.535008	0.748332	0.593141	0.959881	0.912862	0.83624
rs57666020:35269216:T:A	35269216	0.27208	0.347321	0.188844	0.796164	0.95908	0.381465
rs4132229:35270011:A:G	35270011	0.66797	0.420351	0.771731	0.124562	0.607446	0.104174
rs7824542:35272054:C:T	35272054	0.784303	0.594205	0.5393	0.818306	0.839154	0.805554
rs370701567:35272059:ATC:A	35272059	0.27208	0.347321	0.0778423	0.890893	0.725462	0.426768
rs56031800:35273194:G:C	35273194	0.484101	0.0769231	0.92594	0.543187	0.558203	0.356557
rs10089315:35273389:A:G	35273389	0.27208	0.347321	0.0778423	0.890893	0.725462	0.426768
rs10102264:35273524:G:A	35273524	0.27208	0.347321	0.0778423	0.890893	0.725462	0.426768
rs10089567:35273578:A:G	35273578	0.27208	0.347321	0.0778423	0.890893	0.725462	0.426768
rs1919348:35273792:C:T	35273792	0.998149	0.776087	0.957104	0.785139	0.970118	0.974651
rs78433140:35274359:A:C	35274359	0.27208	0.347321	0.0778423	0.890893	0.725462	0.426768
rs74598219:35275080:A:G	35275080	0.717417	0.5625	0.61069	0.241024	0.946324	0.225174
rs12335097:35275648:T:A	35275648	0.27208	0.347321	0.0778423	0.890893	0.725462	0.426768
rs12335292:35275707:G:A	35275707	0.27208	0.347321	0.0778423	0.890893	0.725462	0.426768
rs1919347:35276237:C:T	35276237	0.159885	0.3992	0.842488	0.570716	0.357114	0.31355
rs1528721:35276729:C:G	35276729	0.784303	0.594205	0.5393	0.818306	0.839154	0.805554
rs1528720:35276862:G:T	35276862	0.784878	0.565808	0.546842	0.841955	0.844629	0.766183
rs28545269:35277408:C:G	35277408	0.27208	0.347321	0.0778423	0.890893	0.725462	0.426768
rs149032436:35277725:C:CT	35277725	0.718917	0.585519	0.873914	0.701904	0.869764	0.877663
rs12334907:35277801:C:G	35277801	0.27208	0.347321	0.0778423	0.890893	0.725462	0.426768
rs12335216:35277933:A:G	35277933	0.27208	0.347321	0.066776	0.905464	0.690741	0.532137
rs11463747:35278260:C:CT	35278260	0.195193	0.546537	0.887042	0.748628	0.287062	0.506587
rs74805747:35279342:C:T	35279342	0.27208	0.347321	0.0778423	0.890893	0.725462	0.426768
rs2897245:35279567:A:G	35279567	0.784303	0.594205	0.5393	0.818306	0.839154	0.805554
rs28735693:35279685:G:C	35279685	0.27208	0.347321	0.0778423	0.890893	0.725462	0.426768
rs1528722:35280073:T:C	35280073	0.998149	0.776087	0.942015	0.834381	0.960085	0.941023
rs4739407:35281342:G:A	35281342	0.998149	0.776087	0.957104	0.785139	0.970118	0.974651
rs200270722:35281370:CT:C	35281370	0.744159	0.622172	0.818818	0.86187	0.691821	0.628115
rs10216982:35281792:A:G	35281792	0.27208	0.347321	0.0778423	0.890893	0.725462	0.426768
rs10216988:35282003:A:G	35282003	0.27208	0.347321	0.0778423	0.890893	0.725462	0.426768
rs75277432:35282509:T:G	35282509	0.717417	0.5625	0.61069	0.241024	0.946324	0.225174
rs116613022:35282715:G:T	35282715	0.27208	0.347321	0.0778423	0.890893	0.725462	0.426768
rs74794462:35282824:G:A	35282824	0.27208	0.347321	0.0778423	0.890893	0.725462	0.426768
rs7828218:35282976:C:A	35282976	0.784303	0.594205	0.5393	0.818306	0.839154	0.805554
rs7815545:35283438:A:C	35283438	0.784303	0.594205	0.553778	0.7712	0.850476	0.83711
rs12156011:35283652:A:C	35283652	0.27208	0.347321	0.066776	0.905464	0.690741	0.532137
rs28567831:35284021:C:G	35284021	0.27208	0.347321	0.0686986	0.882543	0.697052	0.422693
rs12679477:35284386:A:G	35284386	0.998149	0.776087	0.957104	0.785139	0.970118	0.974651
rs76247386:35285645:C:T	35285645	0.985031	0.436976	0.463901	0.897377	0.616595	0.619737
rs140844618:35285795:CT:C	35285795	0.293338	0.504969	0.0784291	0.0559958	0.0502164	0.0764933
rs76116256:35286115:G:T	35286115	0.858729	0.806356	0.0762069	0.138796	0.295133	0.423044
rs66898321:35287822:ATGTTTCTGGAGGC:A	35287822	0.784303	0.594205	0.449988	0.700506	0.766401	0.886088
rs75499811:35289401:A:T	35289401	0.773374	0.54977	0.0762069	0.138796	0.334734	0.59132
rs17257770:35290030:T:A	35290030	0.858729	0.806356	0.171851	0.186556	0.43812	0.48716
rs72251321:35295379:A:AT	35295379	0.538249	0.0509728	0.821514	0.532316	0.541519	0.294363
rs76312460:35295649:A:C	35295649	0.994174	0.66884	0.0762069	0.138796	0.235782	0.50639
rs60406840:35295813:T:C	35295813	0.27208	0.347321	0.0778423	0.890893	0.725462	0.426768
rs16883926:35295873:C:T	35295873	0.358192	0.185037	0.195151	0.610508	0.862267	0.512838
rs11984853:35295901:A:G	35295901	0.784303	0.594205	0.449988	0.700506	0.766401	0.886088
rs56198320:35297664:G:A	35297664	0.511588	0.0770078	0.854984	0.478431	0.540078	0.392806
rs79766763:35297769:G:A	35297769	0.27208	0.347321	0.0778423	0.890893	0.725462	0.426768
rs75855303:35297800:C:T	35297800	0.27208	0.347321	0.0778423	0.890893	0.725462	0.426768
rs16883929:35298232:G:A	35298232	0.18777	0.407284	0.622589	0.75753	0.188989	0.409126
rs11987881:35298769:A:C	35298769	0.918538	0.702457	0.49432	0.687248	0.705776	0.985258
rs9656745:35299245:T:C	35299245	0.470231	0.768899	0.156972	0.751654	0.13839	0.667133
8:35300422:T:A	35300422	0.557445	0.79632	0.247864	0.307426	0.227331	0.627545
rs72634916:35301180:C:T	35301180	0.364967	0.0471838	0.916828	0.570281	0.454693	0.266494
rs10107742:35302656:C:T	35302656	0.470231	0.768899	0.120754	0.524759	0.115781	0.520591
rs62505487:35304294:A:T	35304294	0.403369	0.950859	0.0851042	0.0519853	0.0764936	0.180238
rs10104759	35304398	0.994996	0.232086	0.303383	0.47098	0.490982	0.677417
rs10105217:35304732:T:C	35304732	0.27208	0.347321	0.0778423	0.890893	0.725462	0.426768
rs72634917:35305950:T:C	35305950	0.364967	0.0471838	0.916828	0.570281	0.454693	0.266494
rs77697789:35307909:G:A	35307909	0.37054	0.176484	0.238393	0.638619	0.909721	0.483602
rs11368288:35308559:CT:C	35308559	0.758507	0.508177	0.452045	0.794339	0.787494	0.50386
rs111282540:35308605:G:A	35308605	0.13716	0.349335	0.357175	0.323868	0.0844264	0.174988
rs112406529:35308622:T:C	35308622	0.18777	0.407284	0.478218	0.309606	0.144897	0.19509
rs112569075:35308663:G:A	35308663	0.13716	0.349335	0.345503	0.199688	0.0817556	0.120331
rs62505489:35308750:A:G	35308750	0.13716	0.349335	0.53038	0.538905	0.125893	0.26747
rs113792591:35308830:G:A	35308830	0.27208	0.347321	0.0778423	0.890893	0.725462	0.426768
rs28394156:35309328:A:C	35309328	0.27208	0.347321	0.0778423	0.890893	0.725462	0.426768
rs2010451:35310305:C:T	35310305	0.816448	0.570352	0.49432	0.687248	0.779198	0.874955
rs9297239:35310370:C:T	35310370	0.27208	0.347321	0.0778423	0.890893	0.725462	0.426768
rs10108469:35311193:T:A	35311193	0.13716	0.349335	0.506607	0.529173	0.11997	0.263249
rs55848948:35312799:CT:C	35312799	0.310357	0.612178	0.834644	0.199185	0.534637	0.21754
rs10097983:35313040:G:A	35313040	0.459241	0.278738	0.981546	0.89031	0.590128	0.471843
rs182270929:35313049:C:T	35313049	0.58137	0.950742	0.751734	0.243208	0.533399	0.465655
rs10113118:35313077:A:G	35313077	0.185331	0.595628	0.53038	0.538905	0.158851	0.420573
rs2897290:35314837:C:T	35314837	0.66865	0.362407	0.491162	0.691062	0.890971	0.676015
rs10093227:35315128:A:G	35315128	0.479236	0.706146	0.183634	0.720441	0.157427	0.603143
rs10106941:35315188:C:T	35315188	0.243768	0.634514	0.77196	0.412828	0.28669	0.368147
rs12679751:35318740:C:T	35318740	0.850998	0.236204	0.552503	0.73146	0.799461	0.509804
rs4361760:35319600:T:C	35319600	0.770338	0.572318	0.567769	0.417911	0.549819	0.907949
rs4739409:35320295:G:A	35320295	0.770338	0.572318	0.56281	0.416173	0.546572	0.906352
rs4237083:35320622:G:A	35320622	0.770338	0.572318	0.568035	0.418016	0.549993	0.908044
rs4579522:35321864:T:A	35321864	0.871725	0.347485	0.440958	0.386371	0.526841	0.898322
rs4237084:35322730:A:G	35322730	0.875431	0.271225	0.666566	0.490611	0.686564	0.714434
rs2921219:35323410:A:G	35323410	0.825108	0.228345	0.827409	0.210151	0.983593	0.944993
rs4529455:35325547:G:T	35325547	0.836392	0.420448	0.639102	0.518221	0.641172	0.861962
rs4389936:35326122:T:G	35326122	0.875431	0.271225	0.666566	0.490611	0.686564	0.714434
rs873893:35326349:T:G	35326349	0.94077	0.505108	0.712406	0.166805	0.849897	0.674089
rs140410171:35326987:T:C	35326987	0.828112	0.63095	0.205804	0.477183	0.497322	0.405507
rs143876201:35328119:CAA:C	35328119	0.781182	0.50435	0.528078	0.433795	0.530625	0.983799
rs11402474:35328325:T:TA	35328325	0.781182	0.50435	0.608213	0.431318	0.583404	0.981558
rs4481589:35330482:A:G	35330482	0.781182	0.50435	0.509178	0.383031	0.51799	0.936312
rs2589333:35331319:C:T	35331319	0.940903	0.447558	0.706781	0.139949	0.845867	0.679469
rs2589757:35333577:A:T	35333577	0.552394	0.626873	0.803285	0.320724	0.541737	0.767159
rs7812746:35334385:G:T	35334385	0.438575	0.206402	0.0401757	0.866352	0.431396	0.289998
rs2579881:35335163:A:T	35335163	0.923562	0.392923	0.706781	0.139949	0.858667	0.732242
rs1439151:35336363:A:G	35336363	0.774682	0.431369	0.717218	0.141941	0.978985	0.698185
rs1439150:35337687:C:T	35337687	0.936482	0.541319	0.509178	0.383031	0.618344	0.902526
rs2243786:35337963:A:G	35337963	0.774682	0.431369	0.717218	0.141941	0.978985	0.698185
rs2579882:35339107:G:A	35339107	0.543278	0.656359	0.801153	0.319221	0.533765	0.74217
rs2589759:35339152:A:G	35339152	0.543278	0.656359	0.790475	0.324384	0.527739	0.747493
rs2589330:35339603:A:G	35339603	0.543278	0.656359	0.790475	0.324384	0.527739	0.747493
rs1898829:35339894:G:A	35339894	0.785106	0.415949	0.677166	0.13214	0.942214	0.69462
rs2579884:35340647:G:C	35340647	0.549715	0.669956	0.801153	0.319221	0.53854	0.731592
rs2589750:35341127:T:C	35341127	0.820475	0.446413	0.73967	0.123416	0.959419	0.649209
rs12545517:35341362:T:C	35341362	0.880614	0.561001	0.552987	0.406768	0.612479	0.907565
rs2589749:35341561:C:T	35341561	0.831019	0.430706	0.73814	0.124389	0.950274	0.665526
rs2589329:35342282:C:T	35342282	0.885012	0.717921	0.801153	0.319221	0.782924	0.695324
rs953346:35342451:T:G	35342451	0.887614	0.457111	0.552987	0.406768	0.617144	0.995692
rs953347:35342459:C:G	35342459	0.887614	0.457111	0.552987	0.406768	0.617144	0.995692
rs953345:35342551:A:G	35342551	0.887614	0.457111	0.552987	0.406768	0.617144	0.995692
rs139239522:35343185:G:A	35343185	0.832672	0.77805	0.0836181	0.0348002	0.320592	0.232059
rs7001739:35343846:G:A	35343846	0.782073	0.602806	0.547407	0.407131	0.544041	0.871822
8:35344709:GAGATGATATTGCATGACGGTTAGTTCTTTGTGTCAATATGGCTGGTACTCAGGGCCC:G	35344709	0.200047	0.743455	0.958091	0.605197	0.319893	0.556306
rs3048025:35345084:T:TAC	35345084	0.0849062	0.798888	0.218373	0.868332	0.0348871	0.935784
rs7833916:35346694:T:G	35346694	0.0677846	0.907764	0.290223	0.825731	0.0382496	0.952524
rs117053780:35347819:G:T	35347819	0.578864	0.763601	0.792457	0.502638	0.809811	0.502576
rs16884019:35348080:A:G	35348080	0.936482	0.541319	0.547407	0.407131	0.645994	0.925409
rs35546428:35350030:G:C	35350030	0.0625995	0.918101	0.290223	0.825731	0.0358218	0.944758
rs35270424:35350107:T:TA	35350107	0.936482	0.541319	0.528078	0.433795	0.632077	0.949869
rs2053342:35350307:T:G	35350307	0.762437	0.717181	0.547407	0.407131	0.531366	0.779687
rs10111986:35351707:G:A	35351707	0.782073	0.602806	0.528078	0.433795	0.531194	0.896097
rs2579885:35351899:A:G	35351899	0.774682	0.431369	0.74179	0.126413	0.996314	0.668893
rs73674009:35352976:C:A	35352976	0.782073	0.602806	0.513784	0.405354	0.521641	0.870175
rs1439149:35353370:T:C	35353370	0.936482	0.541319	0.547407	0.407131	0.645994	0.925409
rs16884041:35353906:A:G	35353906	0.782073	0.602806	0.547407	0.407131	0.544041	0.871822
rs118130355:35354634:G:A	35354634	0.28009	0.939589	0.276134	0.608836	0.932329	0.777004
rs372228844:35354882:GGAGAAAGTGAGGGT:G	35354882	0.782073	0.602806	0.553817	0.402716	0.548284	0.867724
rs74905286:35355148:A:G	35355148	0.782073	0.602806	0.594612	0.454463	0.575115	0.914387
rs76646347:35355170:GA:G	35355170	0.256107	0.902718	0.540619	0.380295	0.20878	0.623043
rs73571880:35355640:G:A	35355640	0.782073	0.602806	0.553817	0.402716	0.548284	0.867724
rs10090689:35356133:T:C	35356133	0.782073	0.602806	0.553817	0.402716	0.548284	0.867724
rs6990960:35356416:T:C	35356416	0.782073	0.602806	0.553817	0.402716	0.548284	0.867724
rs4739412:35356474:A:G	35356474	0.782073	0.602806	0.553817	0.402716	0.548284	0.867724
rs1837346:35357289:T:C	35357289	0.936482	0.541319	0.553817	0.402716	0.650581	0.921275
rs62505510:35357807:C:T	35357807	0.445492	0.800661	0.583884	0.652315	0.835792	0.912153
rs34532946:35358463:TAGG:T	35358463	0.855105	0.676502	0.547407	0.407131	0.792521	0.811456
rs1837348:35360105:C:A	35360105	0.84919	0.30543	0.553817	0.402716	0.801804	0.832613
rs34200119:35360243:A:AT	35360243	0.815577	0.316342	0.625417	0.392537	0.880967	0.855516
rs59091238:35361764:G:T	35361764	0.905023	0.393001	0.594612	0.454463	0.657904	0.886689
rs2579886:35361880:A:T	35361880	0.9933	0.433886	0.749456	0.122473	0.836917	0.658772
rs2589350:35361998:G:T	35361998	0.980593	0.914575	0.788302	0.32291	0.872766	0.564153
rs1371150:35362478:A:T	35362478	0.990275	0.378691	0.553817	0.402716	0.687362	0.917943
rs2589349:35362941:T:G	35362941	0.844709	0.915209	0.788302	0.32291	0.745229	0.563749
rs16884059:35363043:A:G	35363043	0.203833	0.986925	0.108342	0.0143344	0.0433807	0.0999341
rs2589765:35363531:T:C	35363531	0.461824	0.902266	0.726614	0.449389	0.433588	0.681295
rs2589764:35364242:C:A	35364242	0.990093	0.467331	0.73742	0.121663	0.816548	0.627257
rs149127825:35364672:C:A	35364672	0.966342	0.381913	0.677269	0.500979	0.758056	0.835609
rs2579888:35364741:A:T	35364741	0.853335	0.434778	0.73742	0.121663	0.932779	0.656331
rs139663875:35364938:GC:G	35364938	0.00267553	0.0463423	0.550866	0.0979309	0.00795593	0.00945389
rs2589348:35365018:G:C	35365018	0.89079	0.408924	0.73742	0.121663	0.904529	0.680732
rs2589347:35365149:A:G	35365149	0.853335	0.434778	0.73742	0.121663	0.932779	0.656331
rs11317897:35367828:CA:C	35367828	0.723604	0.666335	0.728135	0.446366	0.620204	0.407294
rs79370782:35368893:T:C	35368893	0.829248	0.473008	0.534353	0.429538	0.565828	0.990222
8:35368992:TAA:T	35368992	0.908428	0.459109	0.533017	0.426308	0.616909	0.979587
rs111900826:35369012:A:T	35369012	0.829248	0.473008	0.574323	0.456215	0.592967	0.966416
rs111891555:35369259:T:A	35369259	0.829248	0.473008	0.534353	0.429538	0.565828	0.990222
rs201498154:35369261:A:T	35369261	0.829248	0.473008	0.535638	0.347208	0.566706	0.930239
rs6985704:35370415:C:T	35370415	0.110589	0.820338	0.294923	0.822043	0.0585212	0.749458
rs77142980:35370916:T:G	35370916	0.829248	0.473008	0.534353	0.429538	0.565828	0.990222
rs12334687:35370999:T:C	35370999	0.829248	0.473008	0.574323	0.456215	0.592967	0.966416
rs12334629:35371060:A:C	35371060	0.979648	0.420957	0.574323	0.456215	0.694886	0.914475
rs6991528:35371724:C:T	35371724	0.979648	0.420957	0.574323	0.456215	0.694886	0.914475
rs78974512:35372737:T:C	35372737	0.502528	0.219461	0.219734	0.893345	0.187565	0.313108
rs1371152:35373578:T:A	35373578	0.598715	0.333902	0.216692	0.419878	0.224285	0.85127
rs1371151:35373870:G:C	35373870	0.607881	0.442775	0.0816349	0.299826	0.12286	0.908792
rs2579889:35374132:T:C	35374132	0.926468	0.509105	0.723737	0.117345	0.761242	0.583964
rs10216851:35374324:G:C	35374324	0.979648	0.420957	0.594612	0.454463	0.709441	0.916005
rs16884071:35375076:T:C	35375076	0.200714	0.449484	0.077268	0.952728	0.827801	0.544844
rs1439159:35375689:A:C	35375689	0.979648	0.420957	0.534353	0.429538	0.665816	0.938188
rs35186709:35375966:AT:A	35375966	0.0999096	0.811875	0.294923	0.822043	0.0537124	0.743282
rs10099855:35376040:T:C	35376040	0.979648	0.420957	0.574323	0.456215	0.694886	0.914475
rs10102863:35376283:T:C	35376283	0.979648	0.420957	0.574323	0.456215	0.694886	0.914475
rs113770208:35376383:T:TTACTC	35376383	0.979648	0.420957	0.574323	0.456215	0.694886	0.914475
rs10112860:35376538:G:A	35376538	0.979648	0.420957	0.574323	0.456215	0.694886	0.914475
rs2579890:35377428:G:A	35377428	0.942442	0.521386	0.713256	0.115672	0.765604	0.570956
rs2589756:35379608:C:T	35379608	0.892749	0.953733	0.840635	0.299821	0.973948	0.518473
rs200458289:35380603:G:GT	35380603	0.827271	0.22307	0.940818	0.614912	0.909248	0.563049
rs1371153:35381015:A:C	35381015	0.90087	0.939809	0.840635	0.299821	0.967823	0.526987
rs201809093:35382540:T:C	35382540	0.979648	0.420957	0.574323	0.456215	0.694886	0.914475
rs12546786:35383794:T:G	35383794	0.979648	0.420957	0.534353	0.429538	0.665816	0.938188
rs1439157:35384322:C:A	35384322	0.929565	0.504189	0.713256	0.115672	0.756373	0.584622
8:35384782:ATTT:A	35384782	0.738585	0.91188	0.0845649	0.0505477	0.369149	0.222789
rs6988474:35384957:A:G	35384957	0.979648	0.420957	0.574323	0.456215	0.694886	0.914475
8:35385568:T:G	35385568	0.0999096	0.811875	0.294923	0.822043	0.0537124	0.743282
rs2921109:35385890:A:G	35385890	0.784899	0.266408	0.800906	0.126152	0.970668	0.853098
8:35388865:T:C	35388865	0.979648	0.420957	0.574323	0.456215	0.694886	0.914475
rs10097217:35390563:T:C	35390563	0.806109	0.889512	0.968723	0.332933	0.874735	0.589538
rs12544954:35390876:C:T	35390876	0.979648	0.420957	0.534353	0.429538	0.665816	0.938188
rs6992111:35390919:A:G	35390919	0.979648	0.420957	0.574323	0.456215	0.694886	0.914475
rs6992246:35390980:A:G	35390980	0.979648	0.420957	0.662675	0.337157	0.757431	0.971751
rs2589345:35391228:G:A	35391228	0.814003	0.875218	0.968723	0.332933	0.880745	0.598922
rs11428411:35391535:C:CA	35391535	0.979648	0.420957	0.534353	0.429538	0.665816	0.938188
rs2589744:35391691:T:A	35391691	0.85058	0.461723	0.713256	0.115672	0.700182	0.620145
rs34278200:35392968:AT:A	35392968	0.829248	0.473008	0.534353	0.429538	0.565828	0.990222
rs115512098:35394518:C:A	35394518	0.979648	0.420957	0.574323	0.456215	0.694886	0.914475
rs200674156:35394524:A:AAAAC	35394524	0.979648	0.420957	0.574323	0.456215	0.694886	0.914475
rs35827990:35395786:T:C	35395786	0.979648	0.420957	0.574323	0.456215	0.694886	0.914475
rs41409549:35395853:T:C	35395853	0.979648	0.420957	0.574323	0.456215	0.694886	0.914475
rs13265153:35396502:T:C	35396502	0.156389	0.968642	0.294923	0.822043	0.0787609	0.858088
rs2589745:35396773:G:T	35396773	0.814003	0.875218	0.968723	0.332933	0.880745	0.598922
rs4302835:35398324:A:C	35398324	0.829248	0.473008	0.534353	0.429538	0.565828	0.990222
rs76452982:35398462:G:A	35398462	0.829248	0.473008	0.534353	0.429538	0.565828	0.990222
rs199985027:35399220:T:TTACTG	35399220	0.979648	0.420957	0.574323	0.456215	0.694886	0.914475
rs74763192:35399292:A:C	35399292	0.979648	0.420957	0.574323	0.456215	0.694886	0.914475
rs41360948:35399419:C:T	35399419	0.829248	0.473008	0.574323	0.456215	0.592967	0.966416
rs2589748:35399529:G:C	35399529	0.810562	0.804303	0.956733	0.336417	0.829439	0.650256
rs6992105:35399688:C:T	35399688	0.829248	0.473008	0.572421	0.458507	0.591683	0.964409
rs7011885:35399730:A:T	35399730	0.829248	0.473008	0.574323	0.456215	0.592967	0.966416
rs12550037:35399982:A:C	35399982	0.979648	0.420957	0.594612	0.454463	0.709441	0.916005
rs4739306:35401094:A:G	35401094	0.905632	0.432338	0.574323	0.456215	0.776085	0.92611
rs10665261:35401161:T:TCAAA	35401161	0.905632	0.432338	0.574323	0.456215	0.776085	0.92611
rs12541423:35401379:A:G	35401379	0.905632	0.432338	0.534353	0.429538	0.745871	0.949853
rs7002810:35401613:C:T	35401613	0.943202	0.484915	0.574323	0.456215	0.669773	0.977866
rs7002972:35401701:C:T	35401701	0.943202	0.484915	0.574323	0.456215	0.669773	0.977866
8:35402112:C:T	35402112	0.99092	0.816002	0.667068	0.972125	0.768557	0.843555
8:35402113:G:T	35402113	0.99092	0.816002	0.667068	0.972125	0.768557	0.843555
rs79897569:35402657:G:A	35402657	0.816939	0.908429	0.792886	0.410423	0.999074	0.644882
rs112756718:35402943:G:GGA	35402943	0.943202	0.484915	0.574323	0.456215	0.669773	0.977866
rs2053340:35403769:C:T	35403769	0.931312	0.480364	0.574323	0.456215	0.661643	0.973508
rs7829642:35403792:T:C	35403792	0.931312	0.480364	0.574323	0.456215	0.661643	0.973508
rs7841785:35403969:G:A	35403969	0.931312	0.480364	0.662675	0.337157	0.723138	0.912727
rs12544168:35404407:T:C	35404407	0.931312	0.480364	0.574323	0.456215	0.661643	0.973508
rs34991168:35404542:G:A	35404542	0.175076	0.979535	0.290223	0.825731	0.0856562	0.898904
rs112358447:35404589:GA:G	35404589	0.931312	0.480364	0.534353	0.429538	0.633141	0.997319
rs199936723:35404595:A:C	35404595	0.931312	0.480364	0.534353	0.429538	0.633141	0.997319
rs201015060:35404596:A:T	35404596	0.931312	0.480364	0.534353	0.429538	0.633141	0.997319
8:35404803:CTTT:C	35404803	0.618273	0.663121	0.597818	0.378705	0.469436	0.795681
rs12546560:35405663:G:A	35405663	0.917446	0.427852	0.574323	0.456215	0.767556	0.921543
rs77413487:35406486:C:T	35406486	0.931312	0.480364	0.574323	0.456215	0.661643	0.973508
rs16884099:35407089:A:G	35407089	0.931312	0.480364	0.574323	0.456215	0.661643	0.973508
rs1992251:35407546:G:A	35407546	0.917446	0.427852	0.574323	0.456215	0.767556	0.921543
rs2579894:35408000:T:C	35408000	0.977814	0.858023	0.956733	0.336417	0.954669	0.613583
rs7845667:35408064:A:G	35408064	0.917446	0.427852	0.574323	0.456215	0.767556	0.921543
rs2978405:35408949:G:A	35408949	0.498367	0.82446	0.775028	0.410933	0.48603	0.476239
rs113293886:35409137:C:A	35409137	0.918799	0.434417	0.574323	0.456215	0.766582	0.928218
rs113815828:35409145:G:T	35409145	0.918799	0.434417	0.574323	0.456215	0.766582	0.928218
rs202035262:35409333:T:TA	35409333	0.980397	0.402438	0.578483	0.451295	0.698401	0.899475
rs16884109:35409545:A:G	35409545	0.910574	0.394406	0.574323	0.456215	0.772512	0.886665
rs371362085:35409856:ACAC:A	35409856	0.938171	0.44446	0.532975	0.539287	0.636749	0.869262
rs7833633:35410425:A:G	35410425	0.938171	0.44446	0.614793	0.404546	0.694802	0.985189
rs58417870:35411038:A:G	35411038	0.938171	0.44446	0.595277	0.570751	0.681125	0.844768
rs4739414:35411253:G:T	35411253	0.938171	0.44446	0.614793	0.404546	0.694802	0.985189
rs4739415:35411587:C:G	35411587	0.938171	0.44446	0.614793	0.404546	0.694802	0.985189
rs6989128:35411758:G:A	35411758	0.938171	0.44446	0.614793	0.404546	0.694802	0.985189
rs6990731:35412089:C:A	35412089	0.938171	0.44446	0.614793	0.404546	0.694802	0.985189
rs6995309:35412531:C:A	35412531	0.938171	0.44446	0.593514	0.368882	0.679885	0.980296
rs13250198:35413002:T:C	35413002	0.878002	0.413741	0.637304	0.30544	0.842803	0.944765
rs201702783:35413352:C:CA	35413352	0.809795	0.508045	0.641099	0.415461	0.896938	0.963587
rs12543657:35413442:C:G	35413442	0.702805	0.564035	0.588644	0.37205	0.519055	0.871769
rs78601791:35413606:T:C	35413606	0.938171	0.44446	0.509471	0.499393	0.619678	0.901569
rs1371154:35413609:C:T	35413609	0.938171	0.44446	0.593514	0.368882	0.679885	0.980296
rs1821958:35414012:A:G	35414012	0.881555	0.40967	0.737013	0.106326	0.911181	0.647502
rs7818666:35414414:A:G	35414414	0.915154	0.39916	0.629679	0.303575	0.809888	0.958057
rs983270:35414637:G:A	35414637	0.930536	0.450447	0.587311	0.367107	0.67027	0.972544
rs983271:35414652:T:C	35414652	0.915154	0.39916	0.629679	0.303575	0.809888	0.958057
rs983272:35414693:A:G	35414693	0.915154	0.39916	0.629679	0.303575	0.809888	0.958057
rs983273:35414730:T:G	35414730	0.915154	0.39916	0.629679	0.303575	0.809888	0.958057
rs6997313:35415702:T:G	35415702	0.915154	0.39916	0.629679	0.303575	0.809888	0.958057
rs2579895:35416030:G:A	35416030	0.814003	0.875218	0.901188	0.345668	0.925425	0.610622
rs148918874:35416276:G:A	35416276	0.463891	0.783679	0.0401757	0.866352	0.0554984	0.751068
rs1439161:35416942:G:A	35416942	0.989178	0.82442	0.901188	0.345668	0.926209	0.645038
rs7016526:35417031:G:C	35417031	0.930536	0.450447	0.587311	0.367107	0.67027	0.972544
rs11411748:35418226:C:CT	35418226	0.788089	0.984401	0.819591	0.268918	0.724355	0.453548
rs3899662:35418507:C:A	35418507	0.930536	0.450447	0.134852	0.365446	0.28923	0.970883
rs73674023:35418929:C:G	35418929	0.86774	0.436709	0.176563	0.373492	0.438908	0.992685
rs2589760:35419308:T:A	35419308	0.712922	0.536945	0.798365	0.15959	0.915832	0.636069
rs56276341:35419362:A:G	35419362	0.86774	0.436709	0.176563	0.373492	0.438908	0.992685
rs7833005:35419465:G:C	35419465	0.86774	0.436709	0.176563	0.373492	0.438908	0.992685
rs7834535:35419824:C:A	35419824	0.86774	0.436709	0.176563	0.373492	0.438908	0.992685
rs7821725:35420001:T:C	35420001	0.86774	0.436709	0.176563	0.373492	0.438908	0.992685
rs28748085:35420417:A:C	35420417	0.86774	0.436709	0.743281	0.606669	0.925971	0.810155
rs10106901:35420553:G:A	35420553	0.86774	0.436709	0.234408	0.406652	0.505491	0.975396
rs9772421:35420637:A:T	35420637	0.86774	0.436709	0.234408	0.406652	0.505491	0.975396
rs9773948:35420792:G:A	35420792	0.86774	0.436709	0.232526	0.406781	0.503452	0.975275
rs143530450:35421669:A:AT	35421669	0.86774	0.436709	0.520716	0.731881	0.762612	0.722855
rs997084:35421754:A:T	35421754	0.86774	0.436709	0.504475	0.752266	0.749863	0.709473
rs10086532:35422450:G:C	35422450	0.800916	0.32531	0.769937	0.251075	0.701745	0.133764
rs2579896:35423547:T:C	35423547	0.765332	0.396094	0.875237	0.167552	0.905196	0.777568
rs10580235:35423760:ATC:A	35423760	0.76307	0.265707	0.403799	0.579911	0.742048	0.641392
rs4739416:35423794:A:G	35423794	0.76307	0.265707	0.403799	0.579911	0.742048	0.641392
rs6468320:35424080:C:G	35424080	0.614696	0.342426	0.537936	0.66299	0.974126	0.673512
rs2579898:35424494:A:G	35424494	0.288111	0.0706265	0.874502	0.16861	0.489865	0.66014
exm2264286	35424695	0.534555	0.74555	0.779191	0.639318	0.780516	0.945429
rs2589341:35425197:T:C	35425197	0.570172	0.0613586	0.550488	0.435562	0.411298	0.376385
rs17352879:35427444:G:C	35427444	0.510547	0.440968	0.763849	0.547301	0.769546	0.859486
rs34798962:35427445:AC:A	35427445	0.518397	0.438264	0.763849	0.547301	0.77652	0.856799
rs2589339:35428133:G:A	35428133	0.954243	0.796471	0.750112	0.978508	0.799118	0.832955
rs7842020:35428231:G:A	35428231	0.50726	0.497821	0.771015	0.549253	0.761861	0.912733
rs4543533:35428320:G:A	35428320	0.464156	0.555884	0.696546	0.413883	0.772644	0.918686
rs1966721:35428558:A:G	35428558	0.39872	0.0329834	0.398873	0.573245	0.233118	0.220467
rs2589338:35429073:G:A	35429073	0.387437	0.033536	0.398873	0.573245	0.227192	0.222368
rs2589761:35429731:G:A	35429731	0.958192	0.962221	0.876131	0.958053	0.886479	0.99959
rs369727036:35429793:CAAAAA:C	35429793	0.7479	0.148341	0.719606	0.793769	0.998331	0.363231
rs1439160:35429924:T:G	35429924	0.958192	0.962221	0.750112	0.978508	0.801985	0.957461
rs2589337:35430495:A:G	35430495	0.394293	0.0328153	0.428433	0.427301	0.244466	0.283014
rs7016917:35430630:A:T	35430630	0.000534797	0.000719126	0.150207	0.861108	0.00036459	0.00775879
rs6983497:35431010:T:C	35431010	0.000592053	0.000634826	0.145056	0.979457	0.000376805	0.0096181
rs10578539:35431739:GCC:G	35431739	0.560523	0.455886	0.830904	0.386307	0.768884	0.986022
rs2067700:35433083:C:T	35433083	0.875001	0.885852	0.750112	0.978508	0.74195	0.900267
rs2589335:35433440:C:T	35433440	0.875001	0.885852	0.751187	0.988482	0.742661	0.922057
rs2589755:35433621:A:G	35433621	0.875001	0.885852	0.751187	0.988482	0.742661	0.922057
rs2018344:35433981:C:G	35433981	0.000592053	0.000634826	0.211301	0.74933	0.000631571	0.00536274
rs13248832:35434399:A:G	35434399	0.671994	0.244262	0.984169	0.414205	0.761346	0.741815
rs2589334:35434461:T:C	35434461	0.875001	0.885852	0.751187	0.988482	0.742661	0.922057
rs2099682:35435588:T:C	35435588	0.875001	0.885852	0.751187	0.988482	0.742661	0.922057
rs5890822:35435743:CA:C	35435743	0.250063	0.0119657	0.433864	0.319753	0.167174	0.220329
rs4999182:35435787:C:T	35435787	0.402235	0.0364685	0.424296	0.389485	0.246875	0.318748
rs2018025:35435806:G:A	35435806	0.299155	0.025545	0.566676	0.580335	0.246849	0.190817
rs2589747:35435967:G:A	35435967	0.875001	0.885852	0.751187	0.988482	0.742661	0.922057
rs2589746:35436036:A:G	35436036	0.875001	0.885852	0.750112	0.978508	0.74195	0.900267
rs5890824:35436682:CAAAAT:C	35436682	0.875001	0.885852	0.751187	0.988482	0.742661	0.922057
rs34511059:35438067:G:GA	35438067	0.819275	0.807093	0.774288	0.952746	0.717753	0.88599
rs2589763	35438155	0.875001	0.885852	0.751187	0.988482	0.742661	0.922057
rs2589352:35438200:C:T	35438200	0.875001	0.885852	0.751187	0.988482	0.742661	0.922057
rs2589351:35438316:T:C	35438316	0.875001	0.885852	0.751187	0.988482	0.742661	0.922057
rs2589762:35438975:C:T	35438975	0.875001	0.885852	0.751187	0.988482	0.742661	0.922057
rs6468321:35439179:G:A	35439179	0.357505	0.0379837	0.448219	0.389535	0.232955	0.32484
rs2589346:35439799:T:A	35439799	0.875001	0.885852	0.751187	0.988482	0.742661	0.922057
rs2579901:35439821:C:A	35439821	0.875001	0.885852	0.750112	0.978508	0.74195	0.900267
rs1439155:35442076:G:A	35442076	0.875001	0.885852	0.750112	0.978508	0.74195	0.900267
rs142858924:35442124:T:TTTTG	35442124	0.875001	0.885852	0.751187	0.988482	0.742661	0.922057
rs2579903:35442313:T:C	35442313	0.875001	0.885852	0.751187	0.988482	0.742661	0.922057
rs2579904:35442616:A:C	35442616	0.875001	0.885852	0.751187	0.988482	0.742661	0.922057
rs6994823:35443070:G:A	35443070	0.000534797	0.000719126	0.104862	0.855363	0.00022733	0.00764749
rs2589343:35443200:C:G	35443200	0.875001	0.885852	0.750112	0.978508	0.74195	0.900267
rs1898828:35443295:A:T	35443295	0.875001	0.885852	0.751187	0.988482	0.742661	0.922057
8:35444801:AACACAC:AACAC	35444801	0.90281	0.680026	0.920276	0.641562	0.980127	0.999555
rs2579905:35444852:A:T	35444852	0.208474	0.0131826	0.450615	0.417901	0.148944	0.185937
rs2589336:35445579:C:G	35445579	0.806303	0.582412	0.750112	0.978508	0.692807	0.667594
rs62505532:35445970:T:C	35445970	0.618995	0.915352	0.22902	0.913422	0.669009	0.87938
rs2589758:35446608:G:A	35446608	0.204821	0.0135623	0.450615	0.417901	0.146809	0.1885
rs72302737:35447866:ATATTT:A	35447866	0.724702	0.440489	0.278534	0.748597	0.32519	0.71544
rs139945594:35448772:C:CA	35448772	0.000637723	0.000784863	0.0344889	0.0279992	6.90121e-05	6.55455e-05
rs2978567:35449198:T:G	35449198	0.815909	0.485529	0.750112	0.978508	0.699661	0.589228
rs2978568:35450876:A:G	35450876	0.806303	0.582412	0.710449	0.822134	0.667123	0.574885
rs2978569:35450913:C:T	35450913	0.806303	0.582412	0.750112	0.978508	0.692807	0.667594
rs2958248:35450963:C:A	35450963	0.806303	0.582412	0.751187	0.988482	0.693501	0.687705
rs2958249:35452196:G:A	35452196	0.806303	0.582412	0.750112	0.978508	0.692807	0.667594
rs59877348:35452296:G:A	35452296	2.04845e-05	0.00417009	0.0386628	0.00375365	4.32385e-06	4.33474e-05
rs57413160:35452360:C:T	35452360	2.04845e-05	0.00417009	0.0386628	0.00375365	4.32385e-06	4.33474e-05
rs2958251:35454104:A:G	35454104	0.806303	0.582412	0.750112	0.978508	0.692807	0.667594
rs11775895:35454313:G:A	35454313	0.788427	0.355088	0.816618	0.294252	0.962667	0.996202
rs1439158:35454577:G:C	35454577	0.19399	0.0110003	0.437834	0.40932	0.136652	0.173517
rs1866485:35455544:A:C	35455544	0.230487	0.0148808	0.452787	0.432582	0.162455	0.191339
rs2918976:35456881:A:G	35456881	0.806303	0.582412	0.750112	0.978508	0.692807	0.667594
rs7013473:35458515:G:C	35458515	0.294963	0.0101967	0.439123	0.533025	0.194199	0.12976
rs140106113:35458559:A:G	35458559	0.806303	0.582412	0.750112	0.978508	0.692807	0.667594
rs145622758:35458682:G:T	35458682	0.806303	0.582412	0.751187	0.988482	0.693501	0.687705
rs62505533:35458721:C:A	35458721	0.10952	0.0598701	0.342944	0.364215	0.0673272	0.419186
rs7010859:35459373:A:G	35459373	0.000534797	0.000719126	0.197178	0.9723	0.000530171	0.0101921
rs6468322:35460462:G:A	35460462	0.269355	0.00898488	0.423071	0.531711	0.174014	0.121949
rs368627597:35461079:A:G	35461079	0.806303	0.582412	0.858992	0.95882	0.763034	0.705976
8:35461604:A:T	35461604	0.37232	0.485891	0.989364	0.95522	0.498555	0.576213
rs187774287:35462095:T:C	35462095	0.806303	0.582412	0.750112	0.978508	0.692807	0.667594
rs141027217:35462127:T:A	35462127	0.806303	0.582412	0.750112	0.978508	0.692807	0.667594
rs138386149:35462256:C:T	35462256	0.000534797	0.000719126	0.195646	0.963206	0.000524393	0.00997139
8:35462381:C:T	35462381	0.37232	0.485891	0.989364	0.95522	0.498555	0.576213
rs141580058:35462613:G:A	35462613	0.806303	0.582412	0.750112	0.978508	0.692807	0.667594
rs147988742:35463001:T:C	35463001	0.806303	0.582412	0.751187	0.988482	0.693501	0.687705
rs141667325:35463072:A:G	35463072	0.000592053	0.000634826	0.104862	0.855363	0.000246764	0.00707631
rs2978406:35463273:T:A	35463273	0.806303	0.582412	0.751187	0.988482	0.693501	0.687705
rs2958252:35463793:C:T	35463793	0.806303	0.582412	0.750112	0.978508	0.692807	0.667594
rs750675:35464715:C:T	35464715	0.766344	0.35869	0.858052	0.44827	0.917487	0.854522
rs750676:35465022:T:C	35465022	0.230698	0.0125008	0.45652	0.533438	0.163819	0.14388
rs934931:35465486:T:C	35465486	0.230698	0.0125008	0.45652	0.533438	0.163819	0.14388
rs750553:35465715:A:G	35465715	0.724702	0.440489	0.278534	0.748597	0.32519	0.71544
rs10656888:35466324:T:TTATC	35466324	0.230698	0.0125008	0.45652	0.533438	0.163819	0.14388
rs2918958:35468566:T:C	35468566	0.806303	0.582412	0.751187	0.988482	0.693501	0.687705
rs2978573:35469683:C:G	35469683	0.806303	0.582412	0.750112	0.978508	0.692807	0.667594
rs2918959:35469761:T:C	35469761	0.806303	0.582412	0.751187	0.988482	0.693501	0.687705
rs2918972:35471040:A:C	35471040	0.0169405	0.0290845	0.289028	0.896938	0.0125215	0.0848442
rs2918973:35471803:A:T	35471803	0.87568	0.806177	0.628707	0.703344	0.661176	0.94473
rs1866484:35471903:T:C	35471903	0.87568	0.806177	0.628707	0.703344	0.661176	0.94473
rs202111516:35472553:GGC:G	35472553	0.331191	0.751441	0.676737	0.780767	0.652272	0.958382
rs16884195:35472864:C:T	35472864	0.000786113	0.000964811	0.130746	0.689353	0.000411358	0.00596728
rs2918964:35478695:C:T	35478695	0.87568	0.806177	0.604458	0.64008	0.644666	0.898955
rs2918965:35478830:G:A	35478830	0.87568	0.806177	0.604458	0.64008	0.644666	0.898955
rs201722040:35479861:AAAAC:A	35479861	0.00106635	0.00601537	0.0227664	0.0486908	6.88071e-05	0.000734317
rs2978576:35479911:A:G	35479911	0.87568	0.806177	0.748809	0.740393	0.741574	0.970919
rs1439162:35480354:G:T	35480354	0.87568	0.806177	0.748809	0.740393	0.741574	0.970919
rs2978578:35481364:T:C	35481364	0.87568	0.806177	0.748809	0.740393	0.741574	0.970919
rs2978579:35481370:A:G	35481370	0.0160154	0.0371508	0.247558	0.579931	0.00997848	0.0535003
rs2918967:35481385:G:T	35481385	0.0160154	0.0371508	0.247558	0.579931	0.00997848	0.0535003
rs2978580:35481438:G:A	35481438	0.87568	0.806177	0.748809	0.740393	0.741574	0.970919
rs2978581:35484224:C:T	35484224	0.932156	0.683253	0.604458	0.64008	0.683411	0.995829
rs2958257:35484808:C:T	35484808	0.87568	0.806177	0.604458	0.64008	0.644666	0.898955
rs2958256:35485176:G:A	35485176	0.87568	0.806177	0.62729	0.676362	0.660215	0.925382
rs2978582:35485504:T:C	35485504	0.0160154	0.0371508	0.260368	0.753027	0.0105859	0.0763662
rs2978583:35485596:A:C	35485596	0.87568	0.806177	0.604458	0.64008	0.644666	0.898955
rs10588970:35485638:TTTAC:T	35485638	0.87568	0.806177	0.62729	0.676362	0.660215	0.925382
rs2978585:35486208:T:A	35486208	0.87568	0.806177	0.604458	0.64008	0.644666	0.898955
rs58748125:35487063:G:T	35487063	0.000786113	0.000964811	0.180339	0.822987	0.000630016	0.00847249
rs2958254:35487691:C:T	35487691	0.87568	0.806177	0.604458	0.64008	0.644666	0.898955
rs2958253:35487746:G:T	35487746	0.87568	0.806177	0.604458	0.64008	0.644666	0.898955
rs13251122:35487955:G:A	35487955	0.87568	0.806177	0.604458	0.64008	0.644666	0.898955
rs34641053:35488831:C:CA	35488831	0.872698	0.752366	0.868751	0.997541	0.991895	0.81174
rs17353995:35489207:C:T	35489207	0.302937	0.0110898	0.427333	0.549601	0.194024	0.131148
rs4145392:35489484:G:A	35489484	0.315235	0.0110331	0.429257	0.566547	0.201535	0.126586
rs4610742:35489569:G:C	35489569	0.653809	0.161047	0.820325	0.449462	0.853387	0.584089
rs4481588:35490181:T:C	35490181	0.87568	0.806177	0.604458	0.64008	0.644666	0.898955
rs183654690:35490964:T:A	35490964	0.872914	0.421988	0.555027	0.275975	0.608775	0.185091
rs188187479:35490965:A:T	35490965	0.0931276	0.0637597	0.502756	0.387647	0.0884445	0.414635
rs13248828:35492472:C:T	35492472	0.653809	0.161047	0.777289	0.422041	0.882515	0.605539
rs13266983:35493393:T:C	35493393	0.87568	0.806177	0.615967	0.664352	0.652517	0.916688
rs13256961:35493586:G:A	35493586	0.321043	0.0106993	0.429257	0.566547	0.204723	0.124586
rs59132862:35493675:G:T	35493675	0.520006	0.629318	0.239558	0.872588	0.763948	0.63994
rs55987331:35493896:A:C	35493896	0.000460681	0.000631803	0.129703	0.803559	0.000266413	0.00617447
rs4534130:35495649:A:T	35495649	0.87568	0.806177	0.615967	0.664352	0.652517	0.916688
rs112535772:35497416:A:T	35497416	0.930395	0.744318	0.666911	0.283396	0.825464	0.639115
rs11775430:35499590:G:C	35499590	0.28292	0.0081006	0.428322	0.484083	0.183405	0.127544
rs58335615:35500029:C:CT	35500029	0.000460681	0.000631803	0.125305	0.741325	0.000254497	0.00523166
8:35503045:C:CTG	35503045	0.0231004	0.000368721	0.739936	0.769771	0.054212	0.0128272
rs56200409:35503269:A:G	35503269	0.000192461	0.000525127	0.112992	0.688764	0.00011106	0.00401049
rs56139060:35504180:A:G	35504180	0.000192461	0.000525127	0.122334	0.765643	0.0001238	0.00496539
rs10630575:35504906:T:TTG	35504906	0.928149	0.331829	0.725113	0.513568	0.763378	0.769855
rs7829550:35504963:A:G	35504963	0.761618	0.200928	0.390164	0.618502	0.424842	0.530595
rs79363234:35506256:A:C	35506256	0.476136	0.505667	0.350844	0.659164	0.248759	0.837388
rs28544500:35506927:T:C	35506927	0.000192461	0.000525127	0.113255	0.692018	0.000111411	0.00404794
rs13250548:35508400:A:G	35508400	0.82546	0.0753254	0.876385	0.544181	0.788427	0.352267
rs78725524:35508582:T:C	35508582	0.623686	0.845909	0.232613	0.758541	0.669866	0.95316
rs66622867:35508785:T:C	35508785	0.000192461	0.000525127	0.122334	0.765643	0.0001238	0.00496539
rs68134897:35510015:T:C	35510015	0.000192461	0.000525127	0.113255	0.692018	0.000111411	0.00404794
rs75602485:35510229:T:G	35510229	0.751082	0.996708	0.30848	0.649999	0.360574	0.76545
rs111875206:35510660:A:G	35510660	0.000109413	0.000401625	0.0460084	0.0253504	2.17077e-05	3.2414e-05
rs28755800:35511756:A:G	35511756	0.000191119	0.000477495	0.112992	0.688764	0.000110448	0.00377037
rs28497090:35511880:C:T	35511880	0.000192461	0.000525127	0.113255	0.692018	0.000111411	0.00404794
rs7841869:35512455:A:G	35512455	0.000192461	0.000525127	0.113255	0.692018	0.000111411	0.00404794
rs28676752:35513982:T:A	35513982	7.37394e-05	0.000282977	0.139081	0.88133	7.04827e-05	0.00458713
rs10092757:35514357:T:G	35514357	7.37394e-05	0.000282977	0.139081	0.88133	7.04827e-05	0.00458713
rs10092913:35514525:T:C	35514525	7.37394e-05	0.000282977	0.139081	0.88133	7.04827e-05	0.00458713
rs1370011:35515038:T:C	35515038	0.0159522	0.113711	0.459177	0.990477	0.021403	0.239072
rs60121456:35515087:T:C	35515087	7.37394e-05	0.000282977	0.139605	0.886571	7.08705e-05	0.00465083
rs34742024:35515512:G:A	35515512	0.74331	0.696161	0.233176	0.288223	0.299424	0.679139
rs6991273:35515578:A:G	35515578	7.37394e-05	0.000282977	0.139081	0.88133	7.04827e-05	0.00458713
rs956755:35515653:T:C	35515653	7.37394e-05	0.000282977	0.139081	0.88133	7.04827e-05	0.00458713
rs34252660:35516162:CT:C	35516162	0.778577	0.110482	0.415772	0.850598	0.741172	0.284226
rs71513767:35516294:G:A	35516294	0.630603	0.0917336	0.840988	0.44449	0.820692	0.449776
rs7011324:35518452:T:A	35518452	0.000192461	0.000525127	0.139081	0.88133	0.000147908	0.00671952
rs4352847:35518821:G:A	35518821	0.874807	0.556762	0.947556	0.930747	0.940833	0.618783
rs6990664:35521184:A:G	35521184	0.000152574	0.000329155	0.151193	0.924747	0.000139107	0.00563448
rs35439733:35521666:A:G	35521666	0.235097	0.00800802	0.762783	0.244136	0.275856	0.223438
rs28449348:35521924:T:C	35521924	0.000187932	0.000326265	0.151968	0.931575	0.000164523	0.0057032
rs28660087:35523110:T:C	35523110	0.000187932	0.000326265	0.151968	0.931575	0.000164523	0.0057032
rs35368800:35523476:CT:C	35523476	0.00529447	0.0384682	0.409675	0.598407	0.00821467	0.229154
rs11786456:35525147:A:G	35525147	0.230474	0.00733601	0.788484	0.239608	0.281817	0.217862
rs7016475:35525484:A:G	35525484	0.000152574	0.000329155	0.168561	0.750432	0.000162757	0.00353574
rs1821746	35528279	0.874807	0.556762	0.956336	0.966372	0.935009	0.639887
rs36042906:35528303:G:GTTGA	35528303	0.812945	0.108046	0.973181	0.577709	0.877012	0.404053
rs141217893:35528506:G:GAAAT	35528506	0.0139844	0.111002	0.766472	0.708356	0.0411261	0.344269
rs1436612:35529041:C:G	35529041	0.0182588	0.125042	0.461422	0.858399	0.0237697	0.204854
rs7009470:35529481:A:G	35529481	0.000152843	0.000558879	0.168561	0.750432	0.000162976	0.00495784
rs12114774:35530345:C:T	35530345	6.01744e-05	0.0003085	0.427008	0.726943	0.000377183	0.0129001
rs4237085:35531904:A:T	35531904	0.810002	0.239901	0.963472	0.311063	0.833398	0.836119
rs140725804:35534422:G:GT	35534422	0.977665	0.605412	0.914842	0.692268	0.960065	0.515967
rs34139730:35534899:G:A	35534899	0.311399	0.113915	0.510294	0.710858	0.74855	0.152487
rs60257801:35535293:C:CAT	35535293	0.349975	0.356289	0.263478	0.602186	0.149003	0.299781
rs13252504:35535424:G:A	35535424	0.902452	0.16557	0.345729	0.341372	0.592718	0.0947205
rs73583018:35535625:T:C	35535625	0.201283	0.612307	0.717756	0.0766951	0.231216	0.119358
rs12546354:35535803:G:C	35535803	0.808242	0.2741	0.390874	0.366902	0.69762	0.156026
rs117738444:35536327:T:C	35536327	0.398522	0.862359	0.295197	0.689225	0.184244	0.692561
rs12545460:35537350:A:G	35537350	0.881774	0.206895	0.553201	0.345125	0.77746	0.115781
rs4739421:35539400:T:C	35539400	0.92902	0.220768	0.50081	0.376888	0.703496	0.132513
rs113863678:35539498:G:A	35539498	0.866817	0.693755	0.934452	0.596129	0.943495	0.517786
rs4739308:35539501:C:G	35539501	0.926922	0.459611	0.676367	0.679176	0.729408	0.40751
rs140482670:35539522:G:A	35539522	0.866817	0.693755	0.934452	0.596129	0.943495	0.517786
rs16884230:35540497:T:C	35540497	0.29522	0.786159	0.874813	0.883634	0.374315	0.915721
rs72634974:35544688:G:A	35544688	0.639221	0.67433	0.246885	0.682927	0.262447	0.965566
rs71920871:35545679:CA:C	35545679	0.760997	0.270848	0.472632	0.571468	0.802946	0.229956
rs11994757:35547113:A:G	35547113	0.821555	0.64821	0.915083	0.477555	0.921955	0.416014
rs16884235:35548421:C:T	35548421	0.860267	0.211629	0.50081	0.376888	0.75236	0.127827
rs893046:35550257:T:A	35550257	0.981979	0.333662	0.33165	0.504868	0.529822	0.778864
rs146300207:35552214:A:AGTGT	35552214	0.92902	0.220768	0.50081	0.376888	0.703496	0.132513
rs145144050:35553228:A:ATTAT	35553228	0.404505	0.714539	0.0419566	0.852715	0.0478528	0.880424
rs10552113:35554658:TAC:T	35554658	0.760997	0.270848	0.438662	0.701474	0.774159	0.280514
rs16884240:35555355:T:C	35555355	0.92902	0.220768	0.50081	0.376888	0.703496	0.132513
rs2406165:35555774:C:G	35555774	0.92902	0.220768	0.50081	0.376888	0.703496	0.132513
rs2897334:35555946:C:T	35555946	0.92902	0.220768	0.50081	0.376888	0.703496	0.132513
rs73583045:35556291:A:G	35556291	0.92902	0.220768	0.481324	0.39514	0.688283	0.138312
rs16884241:35556408:A:G	35556408	0.92902	0.220768	0.481324	0.39514	0.688283	0.138312
rs73583047:35556510:C:G	35556510	0.92902	0.220768	0.50081	0.376888	0.703496	0.132513
rs12543831:35556998:G:A	35556998	0.92902	0.220768	0.50081	0.376888	0.703496	0.132513
rs966868:35557286:T:C	35557286	0.92902	0.220768	0.507842	0.426178	0.708937	0.148232
rs966869:35557460:T:C	35557460	0.92902	0.220768	0.50081	0.376888	0.703496	0.132513
rs73583049:35559252:T:G	35559252	0.92902	0.220768	0.50081	0.376888	0.703496	0.132513
rs16884255:35559334:G:C	35559334	0.92902	0.220768	0.481324	0.39514	0.688283	0.138312
rs12549774:35559933:A:C	35559933	0.92902	0.220768	0.50081	0.376888	0.703496	0.132513
rs16884258:35560138:A:G	35560138	0.92902	0.220768	0.50081	0.376888	0.703496	0.132513
rs16875853:35560277:T:C	35560277	0.92902	0.220768	0.481324	0.39514	0.688283	0.138312
rs16875855:35560392:G:C	35560392	0.92902	0.220768	0.481324	0.39514	0.688283	0.138312
rs76275917:35560857:T:C	35560857	0.92902	0.220768	0.50081	0.376888	0.703496	0.132513
rs16884266:35561012:C:T	35561012	0.92902	0.220768	0.50081	0.376888	0.703496	0.132513
rs16884268:35561022:C:T	35561022	0.821555	0.64821	0.269613	0.49885	0.572061	0.429065
rs12548530:35561523:C:T	35561523	0.92902	0.220768	0.50081	0.376888	0.703496	0.132513
rs78930937:35561861:G:A	35561861	0.590339	0.857196	0.451175	0.170955	0.922184	0.437857
rs73583051:35562089:T:C	35562089	0.821555	0.64821	0.269613	0.49885	0.572061	0.429065
rs112901583:35562550:T:C	35562550	0.92902	0.220768	0.481324	0.39514	0.688283	0.138312
rs112653251:35562578:T:G	35562578	0.92902	0.220768	0.481324	0.39514	0.688283	0.138312
rs11989072:35562704:G:C	35562704	0.845816	0.58277	0.389892	0.398124	0.670239	0.330729
rs10503982:35562852:C:G	35562852	0.92902	0.220768	0.481324	0.39514	0.688283	0.138312
rs1001355:35563054:T:C	35563054	0.92902	0.220768	0.481324	0.39514	0.688283	0.138312
rs10954989:35564142:T:C	35564142	0.92902	0.220768	0.481324	0.39514	0.688283	0.138312
rs16884280:35565358:T:C	35565358	0.92902	0.220768	0.444443	0.502512	0.658896	0.173022
rs3824287:35565565:A:G	35565565	0.879492	0.243361	0.444443	0.502512	0.69311	0.187116
rs7846338:35567238:T:A	35567238	0.879492	0.243361	0.487897	0.445229	0.728294	0.167312
rs78306222:35568176:C:T	35568176	0.879492	0.243361	0.50081	0.376888	0.738526	0.144052
rs11994299:35568177:G:A	35568177	0.821555	0.64821	0.343276	0.616171	0.644778	0.500012
8:35568686:T:TTTTTGTTTTG	35568686	0.879492	0.243361	0.481324	0.39514	0.723049	0.150233
rs12550434:35569592:C:T	35569592	0.879492	0.243361	0.50081	0.376888	0.738526	0.144052
rs12550498:35569907:C:T	35569907	0.984907	0.45434	0.628668	0.750409	0.758776	0.440487
rs61357978:35570230:T:C	35570230	0.879492	0.243361	0.444443	0.502512	0.69311	0.187116
rs16884285:35570239:T:C	35570239	0.879492	0.243361	0.444443	0.502512	0.69311	0.187116
rs7818904:35571332:C:T	35571332	0.879492	0.243361	0.444443	0.502512	0.69311	0.187116
rs201081073:35572427:TG:T	35572427	0.879492	0.243361	0.50081	0.376888	0.738526	0.144052
rs1992090:35572436:A:G	35572436	0.879492	0.243361	0.444443	0.502512	0.69311	0.187116
rs12679845:35572763:G:T	35572763	0.879492	0.243361	0.444443	0.502512	0.69311	0.187116
rs12678392:35572788:T:A	35572788	0.879492	0.243361	0.50081	0.376888	0.738526	0.144052
rs73584844:35573229:G:C	35573229	0.879492	0.243361	0.50081	0.376888	0.738526	0.144052
rs73584850:35573515:C:T	35573515	0.879492	0.243361	0.444443	0.502512	0.69311	0.187116
rs12681078:35574865:G:A	35574865	0.879492	0.243361	0.444443	0.502512	0.69311	0.187116
rs75607140:35574879:G:A	35574879	0.790751	0.0277742	0.0140274	0.0436737	0.0662517	0.0027509
rs57590798:35575615:CTT:CTTT	35575615	0.747774	0.459736	0.46362	0.970067	0.805465	0.563044
rs6991108:35575640:A:T	35575640	0.147289	0.0258045	0.388139	0.0332258	0.0970864	0.00199465
rs79396606:35575667:T:A	35575667	0.821555	0.64821	0.32275	0.607057	0.625278	0.49454
rs12547338:35575781:A:G	35575781	0.799596	0.306357	0.577742	0.489356	0.857293	0.220493
rs12549599:35575850:G:T	35575850	0.879492	0.243361	0.50081	0.376888	0.738526	0.144052
rs16884297:35576062:T:A	35576062	0.821555	0.64821	0.73408	0.912115	0.954667	0.78857
rs10525933:35576736:TA:T	35576736	0.821555	0.64821	0.32275	0.607057	0.625278	0.49454
rs11995446:35576889:T:G	35576889	0.821555	0.64821	0.32275	0.607057	0.625278	0.49454
rs11995471:35576995:T:C	35576995	0.821555	0.64821	0.32275	0.607057	0.625278	0.49454
rs34361312:35578357:GT:G	35578357	0.599032	0.623419	0.694111	0.833485	0.894746	0.612061
rs117875726:35578808:T:C	35578808	0.655172	0.0500239	0.10354	0.651709	0.453923	0.0768324
rs77665627:35578910:A:G	35578910	0.821555	0.64821	0.32275	0.607057	0.625278	0.49454
rs111856991:35580363:T:TAAAC	35580363	0.821555	0.64821	0.8686	0.618474	0.780495	0.501394
rs16884299:35580616:A:G	35580616	0.821555	0.64821	0.8686	0.618474	0.780495	0.501394
rs16884300:35580658:A:G	35580658	0.821555	0.64821	0.8686	0.618474	0.780495	0.501394
rs4739423:35580915:T:G	35580915	0.879492	0.243361	0.452126	0.407268	0.69942	0.154351
rs4739424:35581198:T:A	35581198	0.879492	0.243361	0.452126	0.407268	0.69942	0.154351
rs16884301:35581313:C:T	35581313	0.821555	0.64821	0.317929	0.630359	0.620619	0.508523
rs16884304:35581602:C:T	35581602	0.821555	0.64821	0.32275	0.607057	0.625278	0.49454
rs16884305:35581685:T:A	35581685	0.821555	0.64821	0.8686	0.618474	0.780495	0.501394
rs78472654:35581872:T:C	35581872	0.821555	0.64821	0.32275	0.607057	0.625278	0.49454
rs7007054:35582021:A:G	35582021	0.821555	0.64821	0.8686	0.618474	0.780495	0.501394
rs71813852:35582456:G:GA	35582456	0.821555	0.64821	0.32275	0.607057	0.625278	0.49454
rs2118066:35582882:A:T	35582882	0.619367	0.342407	0.482868	0.599562	0.924783	0.289321
rs7844971:35583032:T:C	35583032	0.799596	0.306357	0.51441	0.617602	0.807878	0.2724
rs6996645:35583815:G:C	35583815	0.799596	0.306357	0.51441	0.617602	0.533188	0.664099
rs12543917:35584332:C:A	35584332	0.64955	0.154945	0.224663	0.348509	0.640382	0.0913134
rs12548652:35584339:G:A	35584339	0.64955	0.154945	0.224663	0.348509	0.640382	0.0913134
rs7820516:35585191:T:C	35585191	0.799596	0.306357	0.286934	0.546493	0.604596	0.243406
rs6989852:35585677:A:G	35585677	0.682319	0.474611	0.961029	0.412193	0.734773	0.280095
rs7007647:35585891:G:A	35585891	0.682319	0.474611	0.4724	0.530343	0.433184	0.341056
rs7014109:35586921:C:T	35586921	0.682319	0.474611	0.238996	0.46483	0.276103	0.307329
rs1436611:35587181:T:G	35587181	0.682319	0.474611	0.961029	0.412193	0.734773	0.280095
rs10503983:35587423:A:T	35587423	0.682319	0.474611	0.238996	0.46483	0.276103	0.307329
rs60108920:35588292:TA:T	35588292	0.682319	0.474611	0.238996	0.46483	0.276103	0.307329
rs57580576:35588293:A:T	35588293	0.796859	0.486383	0.185963	0.477749	0.283668	0.320849
rs115370052:35588294:A:T	35588294	0.682319	0.474611	0.238996	0.46483	0.276103	0.307329
rs200762772:35588917:CAAAAAAAAAAAA:C	35588917	0.746698	0.317472	0.467819	0.40938	0.809825	0.194743
rs16884340:35589304:C:T	35589304	0.682319	0.474611	0.238996	0.46483	0.276103	0.307329
rs16884343:35590462:C:A	35590462	0.682319	0.474611	0.32275	0.607057	0.335293	0.380571
rs201631582:35590609:GA:G	35590609	0.592564	0.714446	0.625	0.801894	0.939547	0.659587
rs7007342:35590937:C:T	35590937	0.799596	0.306357	0.250415	0.401999	0.565939	0.185908
rs6989133:35591148:A:G	35591148	0.682319	0.474611	0.8686	0.618474	0.84426	0.38647
rs12681866:35591478:G:C	35591478	0.979434	0.937946	0.833341	0.796874	0.87363	0.910268
rs7013001:35592136:C:A	35592136	0.682319	0.474611	0.961029	0.412193	0.734773	0.280095
rs150745817:35592354:G:A	35592354	0.952035	0.834781	0.795216	0.935031	0.898643	0.833486
rs139118426:35592355:C:A	35592355	0.952035	0.834781	0.795216	0.935031	0.898643	0.833486
rs113240179:35592447:A:G	35592447	0.799596	0.306357	0.30227	0.426459	0.620148	0.195553
rs16884349:35592678:A:C	35592678	0.682319	0.474611	0.961029	0.412193	0.734773	0.280095
rs74539111:35592758:C:T	35592758	0.979434	0.937946	0.833341	0.796874	0.87363	0.910268
rs16884351:35592926:T:C	35592926	0.64955	0.154945	0.268167	0.249642	0.692138	0.0671341
rs73586703:35593655:T:C	35593655	0.682319	0.474611	0.961029	0.412193	0.734773	0.280095
rs73586708:35594386:G:A	35594386	0.64955	0.154945	0.306547	0.242071	0.734229	0.0653045
rs16884352:35594680:T:C	35594680	0.682319	0.474611	0.238996	0.46483	0.276103	0.307329
rs7839379:35594992:A:T	35594992	0.682319	0.474611	0.32275	0.607057	0.335293	0.380571
rs7812475:35595274:T:A	35595274	0.799596	0.306357	0.32664	0.413261	0.644141	0.190347
rs140515057:35595364:C:A	35595364	0.682319	0.474611	0.32275	0.607057	0.335293	0.380571
rs11984500:35595399:T:C	35595399	0.682319	0.474611	0.961029	0.412193	0.734773	0.280095
rs143487485:35595622:CGAAAA:C	35595622	0.64955	0.154945	0.306547	0.242071	0.734229	0.0653045
rs16884360:35596465:A:G	35596465	0.682319	0.474611	0.961029	0.412193	0.734773	0.280095
rs16884365:35596711:A:G	35596711	0.799596	0.306357	0.32664	0.413261	0.644141	0.190347
rs1436613:35597155:A:G	35597155	0.521158	0.962674	0.434984	0.211321	0.969284	0.386455
rs1436614:35597532:G:A	35597532	0.682319	0.474611	0.32275	0.607057	0.335293	0.380571
rs11989128:35597730:G:T	35597730	0.682319	0.474611	0.238996	0.46483	0.276103	0.307329
rs16884367:35598200:G:T	35598200	0.682319	0.474611	0.238996	0.46483	0.276103	0.307329
rs11987769:35599008:T:G	35599008	0.682319	0.474611	0.8686	0.618474	0.84426	0.38647
rs7824631:35599087:A:C	35599087	0.799596	0.306357	0.358836	0.399457	0.674641	0.184906
rs7837048:35599293:A:G	35599293	0.719438	0.423215	0.961029	0.412193	0.763194	0.25245
rs12541844:35599708:G:T	35599708	0.799596	0.306357	0.277306	0.388343	0.594637	0.18053
rs57750054:35599772:GA:G	35599772	0.842478	0.548285	0.692435	0.995513	0.909219	0.65049
rs16884371:35600048:C:T	35600048	0.682319	0.474611	0.238996	0.46483	0.276103	0.307329
rs7013551:35600618:A:G	35600618	0.778306	0.421741	0.852095	0.748106	0.737982	0.415221
rs143421201:35600921:G:A	35600921	0.682319	0.474611	0.32275	0.607057	0.335293	0.380571
rs142317647:35601120:AT:A	35601120	0.682319	0.474611	0.32275	0.607057	0.335293	0.380571
rs61032008:35601628:G:A	35601628	0.682319	0.474611	0.238996	0.46483	0.276103	0.307329
rs6998947:35602028:G:A	35602028	0.799596	0.306357	0.333075	0.412348	0.65034	0.189987
rs112077039:35602047:G:C	35602047	0.64955	0.154945	0.362763	0.246041	0.791221	0.0662637
rs78686975:35602252:T:C	35602252	0.682319	0.474611	0.863486	0.581127	0.84764	0.367195
rs116370140:35602947:C:T	35602947	0.682319	0.474611	0.317929	0.630359	0.331999	0.392618
rs16884373:35603130:G:A	35603130	0.489337	0.0908066	0.336276	0.232138	0.903284	0.0392244
8:35603497:A:ATT	35603497	0.682319	0.474611	0.550771	0.983961	0.482259	0.583304
rs10108043:35603788:C:T	35603788	0.994696	0.835347	0.972943	0.651188	0.985996	0.648483
rs73586731:35603867:T:A	35603867	0.682319	0.474611	0.435392	0.825115	0.409603	0.49525
rs55702691:35604438:G:T	35604438	0.682319	0.474611	0.435392	0.825115	0.409603	0.49525
rs55666865:35604446:C:T	35604446	0.682319	0.474611	0.435392	0.825115	0.409603	0.49525
rs59971470:35604714:C:T	35604714	0.78232	0.606764	0.195292	0.582128	0.285567	0.984302
rs16884375:35605450:G:A	35605450	0.682319	0.474611	0.435392	0.825115	0.409603	0.49525
rs11992734:35606310:G:C	35606310	0.682319	0.474611	0.435392	0.825115	0.409603	0.49525
rs11992799:35606446:G:A	35606446	0.682319	0.474611	0.435392	0.825115	0.409603	0.49525
rs116009373:35606605:C:G	35606605	0.682319	0.474611	0.317929	0.630359	0.331999	0.392618
rs114813026:35606946:T:C	35606946	0.682319	0.474611	0.550771	0.983961	0.482259	0.583304
8:35607502:A:AGGTGT	35607502	0.682319	0.474611	0.603017	0.598486	0.968773	0.852908
rs11380512:35607507:T:TA	35607507	0.759914	0.496471	0.955841	0.847302	0.790639	0.703095
rs17357147:35607946:A:G	35607946	0.779428	0.846168	0.0362255	0.162328	0.108561	0.433009
rs6468326:35607974:T:C	35607974	0.682319	0.474611	0.550771	0.983961	0.482259	0.583304
rs111565377:35607994:G:GA	35607994	0.682319	0.474611	0.435392	0.825115	0.409603	0.49525
rs115775654:35607999:C:A	35607999	0.682319	0.474611	0.435392	0.825115	0.409603	0.49525
rs6468327:35608337:T:A	35608337	0.682319	0.474611	0.435392	0.825115	0.409603	0.49525
rs6468328:35608346:A:C	35608346	0.682319	0.474611	0.435392	0.825115	0.409603	0.49525
rs6468329:35608374:T:C	35608374	0.682319	0.474611	0.435392	0.825115	0.409603	0.49525
rs6468330:35608413:C:T	35608413	0.682319	0.474611	0.435392	0.825115	0.409603	0.49525
rs6468331:35608529:C:T	35608529	0.682319	0.474611	0.435392	0.825115	0.409603	0.49525
rs6468332:35608538:G:A	35608538	0.682319	0.474611	0.435392	0.825115	0.409603	0.49525
rs6468333:35608602:C:T	35608602	0.682319	0.474611	0.884858	0.740986	0.687307	0.752263
rs73576273:35608777:A:C	35608777	0.682319	0.474611	0.435392	0.825115	0.409603	0.49525
rs11992482:35608927:T:G	35608927	0.682319	0.474611	0.435392	0.825115	0.409603	0.49525
rs28699490:35609248:C:G	35609248	0.994696	0.835347	0.744948	0.762432	0.825053	0.721591
rs55860965:35609944:A:T	35609944	0.682319	0.474611	0.435392	0.825115	0.409603	0.49525
rs60382030:35610031:G:A	35610031	0.682319	0.474611	0.435392	0.825115	0.409603	0.49525
rs7000366:35610065:T:C	35610065	0.682319	0.474611	0.884858	0.740986	0.687307	0.752263
rs116534845:35610159:C:T	35610159	0.682319	0.474611	0.550771	0.983961	0.482259	0.583304
rs60592123:35610564:G:A	35610564	0.682319	0.474611	0.435392	0.825115	0.409603	0.49525
rs56967992:35610788:CT:C	35610788	0.682319	0.474611	0.435392	0.825115	0.409603	0.49525
rs59164943:35610887:C:T	35610887	0.682319	0.474611	0.435392	0.825115	0.409603	0.49525
rs58262186:35611018:A:G	35611018	0.682319	0.474611	0.435392	0.825115	0.409603	0.49525
rs6986225:35611378:C:T	35611378	0.682319	0.474611	0.435392	0.825115	0.409603	0.49525
rs11985711:35611979:C:T	35611979	0.682319	0.474611	0.435392	0.825115	0.409603	0.49525
rs28545720:35612666:G:T	35612666	0.682319	0.474611	0.435392	0.825115	0.409603	0.49525
rs7840766:35612775:A:G	35612775	0.682319	0.474611	0.435392	0.825115	0.409603	0.49525
rs7844702:35612941:T:G	35612941	0.682319	0.474611	0.435392	0.825115	0.409603	0.49525
rs6468335:35612970:G:A	35612970	0.682319	0.474611	0.884858	0.740986	0.687307	0.752263
rs7841232:35613049:A:G	35613049	0.682319	0.474611	0.435392	0.825115	0.409603	0.49525
rs7822431:35613124:G:A	35613124	0.682319	0.474611	0.435392	0.825115	0.409603	0.49525
rs74930150:35613299:C:T	35613299	0.213157	0.6287	0.98703	0.660378	0.356734	0.513249
rs61411334:35613300:G:A	35613300	0.682319	0.474611	0.435392	0.825115	0.409603	0.49525
rs56280904:35613763:C:T	35613763	0.682319	0.474611	0.435392	0.825115	0.409603	0.49525
rs73578213:35614522:C:G	35614522	0.682319	0.474611	0.435392	0.825115	0.409603	0.49525
rs57917672:35614677:T:C	35614677	0.682319	0.474611	0.435392	0.825115	0.409603	0.49525
rs11992489:35615132:A:G	35615132	0.682319	0.474611	0.435392	0.825115	0.409603	0.49525
rs7833421:35615146:C:T	35615146	0.99733	0.739283	0.932757	0.607178	0.953315	0.554798
rs11989578:35615349:C:T	35615349	0.682319	0.474611	0.550771	0.983961	0.482259	0.583304
rs55813330:35615737:A:G	35615737	0.682319	0.474611	0.435392	0.825115	0.409603	0.49525
rs56085711:35615798:A:G	35615798	0.682319	0.474611	0.435392	0.825115	0.409603	0.49525
rs57675032:35615870:CT:C	35615870	0.682319	0.474611	0.435392	0.825115	0.409603	0.49525
rs145490487:35615952:CAATT:C	35615952	0.682319	0.474611	0.435392	0.825115	0.409603	0.49525
rs80293089:35616343:C:A	35616343	0.682319	0.474611	0.550771	0.983961	0.482259	0.583304
rs77331714:35617018:G:A	35617018	0.0594062	0.0980505	0.98703	0.660378	0.160738	0.125597
rs11996057:35617474:T:C	35617474	0.682319	0.474611	0.435392	0.825115	0.409603	0.49525
rs56865161:35617694:T:TG	35617694	0.88385	0.867978	0.932757	0.607178	0.868653	0.641276
rs56173644:35617733:C:G	35617733	0.682319	0.474611	0.435392	0.825115	0.409603	0.49525
rs58342093:35617813:A:G	35617813	0.682319	0.474611	0.435392	0.825115	0.409603	0.49525
rs59159114:35617839:A:G	35617839	0.682319	0.474611	0.435392	0.825115	0.409603	0.49525
rs113961033:35618291:AT:A	35618291	0.866891	0.939805	0.224729	0.60453	0.351045	0.688754
rs78252754:35619105:G:A	35619105	0.682319	0.474611	0.550771	0.983961	0.482259	0.583304
rs61412637:35619433:A:G	35619433	0.682319	0.474611	0.435392	0.825115	0.409603	0.49525
rs28459520:35619445:T:G	35619445	0.913239	0.926464	0.947755	0.508792	0.969675	0.711463
rs55771007:35619621:T:A	35619621	0.682319	0.474611	0.884858	0.740986	0.687307	0.752263
rs73578240:35620035:C:T	35620035	0.682319	0.474611	0.435392	0.825115	0.409603	0.49525
rs55678313:35620635:G:A	35620635	0.682319	0.474611	0.435392	0.825115	0.409603	0.49525
rs75005828:35620678:A:G	35620678	0.627118	0.362137	0.317929	0.630359	0.304255	0.316374
rs146330767:35620901:A:AAATACAG	35620901	0.682319	0.474611	0.435392	0.825115	0.409603	0.49525
rs33910319:35620964:CT:C	35620964	0.981767	0.542697	0.330228	0.31597	0.506571	0.261818
rs7011539:35621390:C:G	35621390	0.682319	0.474611	0.809738	0.83879	0.64104	0.502642
rs16884401:35621527:C:T	35621527	0.682319	0.474611	0.435392	0.825115	0.409603	0.49525
rs7011742:35622225:G:A	35622225	0.682319	0.474611	0.435392	0.825115	0.409603	0.49525
rs7016435:35622809:G:A	35622809	0.682319	0.474611	0.435392	0.825115	0.409603	0.49525
rs7017863:35622978:C:T	35622978	0.682319	0.474611	0.435392	0.825115	0.409603	0.49525
rs60082699:35623002:G:A	35623002	0.682319	0.474611	0.435392	0.825115	0.409603	0.49525
rs58496929:35623084:C:A	35623084	0.682319	0.474611	0.435392	0.825115	0.409603	0.49525
rs16884403:35623442:C:T	35623442	0.682319	0.474611	0.884858	0.740986	0.687307	0.752263
rs7005043:35624099:A:G	35624099	0.682319	0.474611	0.550771	0.983961	0.482259	0.583304
rs7005046:35624104:A:T	35624104	0.682319	0.474611	0.435392	0.825115	0.409603	0.49525
rs146488837:35624320:G:GTCT	35624320	0.682319	0.474611	0.435392	0.825115	0.409603	0.49525
8:35624323:G:A	35624323	0.682319	0.474611	0.435392	0.825115	0.409603	0.49525
rs58832562:35624407:G:A	35624407	0.239161	0.17901	0.435392	0.825115	0.16158	0.248762
rs73578254:35624992:T:A	35624992	0.682319	0.474611	0.435392	0.825115	0.409603	0.49525
rs16884405:35625075:A:G	35625075	0.682319	0.474611	0.435392	0.825115	0.409603	0.49525
rs73578258:35625187:G:A	35625187	0.682319	0.474611	0.435392	0.825115	0.409603	0.49525
rs77086299:35625201:G:A	35625201	0.682319	0.474611	0.550771	0.983961	0.482259	0.583304
rs60662432:35625638:T:A	35625638	0.682319	0.474611	0.435392	0.825115	0.409603	0.49525
rs16884412:35626795:G:A	35626795	0.682319	0.474611	0.180107	0.610775	0.231046	0.382491
rs7830643:35627211:G:A	35627211	0.682319	0.474611	0.886522	0.708705	0.688337	0.774068
rs7830649:35627218:G:C	35627218	0.682319	0.474611	0.886522	0.708705	0.688337	0.774068
rs7836141:35627833:C:G	35627833	0.682319	0.474611	0.435392	0.825115	0.409603	0.49525
rs74880945:35628284:T:C	35628284	0.729369	0.617984	0.795216	0.935031	0.931044	0.669086
rs16884418:35628543:G:A	35628543	0.682319	0.474611	0.435392	0.825115	0.409603	0.49525
rs7818053:35629238:G:A	35629238	0.682319	0.474611	0.435392	0.825115	0.409603	0.49525
rs1347609:35630102:T:G	35630102	0.79906	0.717685	0.74332	0.756296	0.978464	0.948611
rs4538874:35630250:G:T	35630250	0.830308	0.923842	0.947755	0.508792	0.90697	0.609701
rs10645057:35631230:G:GTTTT	35631230	0.682319	0.474611	0.884858	0.740986	0.687307	0.752263
rs6468337:35631246:T:C	35631246	0.682319	0.474611	0.550771	0.983961	0.482259	0.583304
rs7846639:35631414:A:G	35631414	0.682319	0.474611	0.550771	0.983961	0.482259	0.583304
rs376216533:35633122:ATT:AT	35633122	0.30596	0.544676	0.924475	0.648341	0.481699	0.449434
rs16884431:35633146:A:G	35633146	0.682319	0.474611	0.550771	0.983961	0.482259	0.583304
rs6468338:35633286:G:T	35633286	0.651887	0.631743	0.449786	0.675774	0.401017	0.524434
rs7838726:35633408:C:T	35633408	0.682319	0.474611	0.550771	0.983961	0.482259	0.583304
rs2043659:35634721:G:A	35634721	0.682319	0.474611	0.551883	0.977092	0.48295	0.579383
rs73578281:35635160:C:T	35635160	0.682319	0.474611	0.551883	0.977092	0.48295	0.579383
rs10101908:35635512:A:C	35635512	0.79906	0.717685	0.74332	0.756296	0.978464	0.948611
rs6468339:35636198:G:A	35636198	0.682319	0.474611	0.551883	0.977092	0.48295	0.579383
rs79761884:35636715:C:T	35636715	0.682319	0.474611	0.550771	0.983961	0.482259	0.583304
rs6468340:35637352:A:G	35637352	0.913239	0.926464	0.947755	0.508792	0.969675	0.711463
rs6999180:35639449:T:C	35639449	0.682319	0.474611	0.551883	0.977092	0.48295	0.579383
rs367818827:35640678:AAAG:A	35640678	0.682319	0.474611	0.551883	0.977092	0.48295	0.579383
rs75635335:35641391:C:CA	35641391	0.566082	0.630631	0.00389579	0.053416	0.0184092	0.0997746
rs7818374:35641997:C:T	35641997	0.682319	0.474611	0.550771	0.983961	0.482259	0.583304
rs7818709:35642214:C:T	35642214	0.682319	0.474611	0.551883	0.977092	0.48295	0.579383
rs28432136:35642939:G:A	35642939	0.79906	0.717685	0.74332	0.756296	0.978464	0.948611
rs6997156:35643566:C:A	35643566	0.682319	0.474611	0.551883	0.977092	0.48295	0.579383
rs61341819:35644373:T:C	35644373	0.682319	0.474611	0.98681	0.609626	0.767727	0.844592
rs58260432:35644627:G:C	35644627	0.682319	0.474611	0.884858	0.740986	0.687307	0.752263
rs72242405:35645701:CTG:C	35645701	0.292277	0.892779	0.686201	0.451219	0.602916	0.547548
rs13273386:35645991:T:C	35645991	0.866591	0.411748	0.273672	0.230281	0.547243	0.85476
rs59249141:35646218:G:A	35646218	0.682319	0.474611	0.884858	0.740986	0.687307	0.752263
rs79976612:35646903:T:C	35646903	0.661173	0.0482565	0.0312168	0.299607	0.2682	0.0299686
8:35647413:A:AAC	35647413	0.861226	0.629886	0.975672	0.973355	0.879913	0.734999
rs3802318:35649803:G:A	35649803	0.666721	0.153136	0.264404	0.281038	0.674815	0.0739831
rs77864687:35654058:A:G	35654058	0.682319	0.474611	0.550771	0.983961	0.482259	0.583304
rs10557515:35654289:TAC:T	35654289	0.0467142	0.151797	0.969682	0.159005	0.129343	0.891012
rs16884452:35655136:G:A	35655136	0.682319	0.474611	0.550771	0.983961	0.482259	0.583304
rs57873598:35655562:T:TA	35655562	0.682319	0.474611	0.71641	0.570875	0.948142	0.361914
rs73578300:35655839:G:A	35655839	0.682319	0.474611	0.551883	0.977092	0.48295	0.579383
rs16884454:35656315:G:A	35656315	0.682319	0.474611	0.550771	0.983961	0.482259	0.583304
rs16884457:35658100:C:A	35658100	0.682319	0.474611	0.884858	0.740986	0.687307	0.752263
rs117321543:35658488:G:A	35658488	0.666721	0.153136	0.264404	0.281038	0.674815	0.0739831
rs11997398:35658622:C:T	35658622	0.880451	0.747759	0.74332	0.756296	0.916412	0.972444
rs73580204:35659894:A:G	35659894	0.682319	0.474611	0.551883	0.977092	0.48295	0.579383
rs113655801:35661606:TGCTGCTG:T	35661606	0.682319	0.474611	0.71641	0.570875	0.948142	0.361914
rs10654895:35663789:C:CAT	35663789	0.682319	0.474611	0.98681	0.609626	0.767727	0.844592
rs58463751:35664040:T:C	35664040	0.319843	0.512339	0.000635667	0.00612767	0.00243511	0.0203427
rs73580209:35665055:A:G	35665055	0.682319	0.474611	0.551883	0.977092	0.48295	0.579383
rs73580211:35665122:C:A	35665122	0.682319	0.474611	0.98681	0.609626	0.767727	0.844592
rs112318690:35667235:C:CAAC	35667235	0.682319	0.474611	0.884858	0.740986	0.687307	0.752263
rs58196194:35667647:C:A	35667647	0.682319	0.474611	0.98681	0.609626	0.767727	0.844592
rs78737456:35667980:A:G	35667980	0.682319	0.474611	0.317929	0.630359	0.331999	0.392618
rs113158047:35669762:C:T	35669762	0.785314	0.839475	0.0362255	0.162328	0.109829	0.436775
rs147566329:35670197:T:C	35670197	0.62647	0.717136	0.98681	0.609626	0.723871	0.945745
rs57162422:35670757:T:C	35670757	0.682319	0.474611	0.98681	0.609626	0.767727	0.844592
rs113661848:35672189:G:T	35672189	0.682319	0.474611	0.551883	0.977092	0.48295	0.579383
rs115778080:35672704:A:C	35672704	0.682319	0.474611	0.550771	0.983961	0.482259	0.583304
rs60775964:35673380:G:A	35673380	0.682319	0.474611	0.98681	0.609626	0.767727	0.844592
rs60434365:35673561:TC:T	35673561	0.682319	0.474611	0.98681	0.609626	0.767727	0.844592
rs61210391:35673588:G:A	35673588	0.682319	0.474611	0.98681	0.609626	0.767727	0.844592
rs147127226:35674887:G:A	35674887	0.682319	0.474611	0.550771	0.983961	0.482259	0.583304
rs6992892:35675289:T:C	35675289	0.682319	0.474611	0.71641	0.570875	0.948142	0.361914
rs58563055:35675934:A:C	35675934	0.682319	0.474611	0.71641	0.570875	0.948142	0.361914
rs147289907:35676183:GGAT:G	35676183	0.579837	0.789021	0.330329	0.437656	0.288544	0.474014
rs28786099:35676480:C:A	35676480	0.880451	0.747759	0.74332	0.756296	0.916412	0.972444
rs7829777:35677064:T:C	35677064	0.682319	0.474611	0.98681	0.609626	0.767727	0.844592
rs7004014:35677502:T:C	35677502	0.99297	0.958329	0.915968	0.56695	0.949379	0.732913
rs115177503:35678674:T:G	35678674	0.891078	0.569463	0.512442	0.557815	0.590807	0.415001
rs4295659:35678977:T:A	35678977	0.99297	0.958329	0.947755	0.508792	0.970543	0.68926
rs4576418:35679233:G:A	35679233	0.0572535	0.0364995	0.24773	0.0177974	0.0282379	0.00164131
rs10095118:35679752:A:T	35679752	0.880451	0.747759	0.74332	0.756296	0.916412	0.972444
rs73580235:35680571:G:A	35680571	0.682319	0.474611	0.551883	0.977092	0.48295	0.579383
rs62504083:35681096:G:A	35681096	0.977729	0.344455	0.280028	0.878564	0.459951	0.41834
rs11992212:35681533:C:T	35681533	0.682319	0.474611	0.551883	0.977092	0.48295	0.579383
rs200019205:35681687:AT:A	35681687	0.682319	0.474611	0.551883	0.977092	0.48295	0.579383
rs200131763:35681689:AT:A	35681689	0.682319	0.474611	0.551883	0.977092	0.48295	0.579383
rs145423103:35682265:C:CTCT	35682265	0.682319	0.474611	0.98681	0.609626	0.767727	0.844592
rs141085337:35682423:AT:A	35682423	0.682319	0.474611	0.551883	0.977092	0.48295	0.579383
rs1946744:35682734:C:T	35682734	0.682319	0.474611	0.98681	0.609626	0.767727	0.844592
rs7009537:35683152:A:C	35683152	0.682319	0.474611	0.551883	0.977092	0.48295	0.579383
rs7013512:35683232:A:G	35683232	0.682319	0.474611	0.98681	0.609626	0.767727	0.844592
rs13282537:35683700:T:C	35683700	0.0147611	0.0258733	0.0901891	0.47822	0.00309838	0.229924
rs58719180:35683912:A:G	35683912	0.682319	0.474611	0.884858	0.740986	0.687307	0.752263
rs16884467:35684020:T:C	35684020	0.682319	0.474611	0.551883	0.977092	0.48295	0.579383
rs71809112:35684753:G:GT	35684753	0.682319	0.474611	0.551883	0.977092	0.48295	0.579383
rs10954991:35684762:C:T	35684762	0.0533934	0.0523632	0.262555	0.0160566	0.0282953	0.00221328
rs56747927:35685011:T:TA	35685011	0.682319	0.474611	0.71641	0.570875	0.948142	0.361914
rs146841857:35685228:TATGAATG:T	35685228	0.444285	0.184106	0.561477	0.551497	0.851731	0.548992
rs112822469:35685390:A:G	35685390	0.682319	0.474611	0.551883	0.977092	0.48295	0.579383
rs73582209:35685438:C:G	35685438	0.682319	0.474611	0.551883	0.977092	0.48295	0.579383
rs112826027:35686630:A:T	35686630	0.682319	0.474611	0.551883	0.977092	0.48295	0.579383
rs1436617:35688225:A:C	35688225	0.682319	0.474611	0.551883	0.977092	0.48295	0.579383
rs11989436:35688590:T:C	35688590	0.682319	0.474611	0.551883	0.977092	0.48295	0.579383
8:35688769:G:GTT	35688769	0.682319	0.474611	0.317929	0.630359	0.331999	0.392618
exm2264308	35688841	0.99297	0.958329	0.947755	0.508792	0.970543	0.68926
rs5890831:35688892:TA:T	35688892	0.682319	0.474611	0.551883	0.977092	0.48295	0.579383
rs11998555:35689453:A:G	35689453	0.682319	0.474611	0.809738	0.83879	0.64104	0.502642
rs138307624:35690352:GC:G	35690352	0.682319	0.474611	0.551883	0.977092	0.48295	0.579383
rs73582217:35690677:G:T	35690677	0.682319	0.474611	0.551883	0.977092	0.48295	0.579383
rs11986189:35690881:T:C	35690881	0.682319	0.474611	0.551883	0.977092	0.48295	0.579383
rs73582220:35690929:T:C	35690929	0.682319	0.474611	0.551883	0.977092	0.48295	0.579383
rs73582221:35690979:C:T	35690979	0.682319	0.474611	0.551883	0.977092	0.48295	0.579383
rs11996110:35691174:C:A	35691174	0.682319	0.474611	0.551883	0.977092	0.48295	0.579383
rs56682158:35691449:T:C	35691449	0.682319	0.474611	0.551883	0.977092	0.48295	0.579383
8:35691560:ATT:A	35691560	0.682319	0.474611	0.811884	0.760546	0.642357	0.739296
rs73582224:35691580:A:G	35691580	0.682319	0.474611	0.551883	0.977092	0.48295	0.579383
rs73582225:35691709:G:A	35691709	0.682319	0.474611	0.551883	0.977092	0.48295	0.579383
rs73582226:35691745:G:T	35691745	0.682319	0.474611	0.551883	0.977092	0.48295	0.579383
rs73582227:35691812:G:T	35691812	0.682319	0.474611	0.551883	0.977092	0.48295	0.579383
rs7008329:35691881:G:A	35691881	0.682319	0.474611	0.551883	0.977092	0.48295	0.579383
rs73582229:35691899:T:A	35691899	0.682319	0.474611	0.551883	0.977092	0.48295	0.579383
rs7009877:35692164:C:G	35692164	0.682319	0.474611	0.551883	0.977092	0.48295	0.579383
rs7008812:35692219:G:A	35692219	0.682319	0.474611	0.551883	0.977092	0.48295	0.579383
rs7012739:35692315:G:A	35692315	0.682319	0.474611	0.551883	0.977092	0.48295	0.579383
rs6999699:35692402:T:C	35692402	0.682319	0.474611	0.551883	0.977092	0.48295	0.579383
rs7012916:35692422:G:A	35692422	0.682319	0.474611	0.551883	0.977092	0.48295	0.579383
rs7013029:35692441:G:A	35692441	0.682319	0.474611	0.641387	0.905889	0.538079	0.539389
rs6995677:35692464:A:T	35692464	0.682319	0.474611	0.551883	0.977092	0.48295	0.579383
rs6995697:35692509:A:C	35692509	0.682319	0.474611	0.551883	0.977092	0.48295	0.579383
rs6995868:35692605:A:T	35692605	0.682319	0.474611	0.551883	0.977092	0.48295	0.579383
rs7000188:35692700:T:C	35692700	0.682319	0.474611	0.551883	0.977092	0.48295	0.579383
rs115624125:35692705:G:A	35692705	0.682319	0.474611	0.550771	0.983961	0.482259	0.583304
rs7013525:35692736:G:A	35692736	0.682319	0.474611	0.551883	0.977092	0.48295	0.579383
rs113578170:35692940:A:T	35692940	0.682319	0.474611	0.551883	0.977092	0.48295	0.579383
rs75252807:35692957:C:A	35692957	0.682319	0.474611	0.551883	0.977092	0.48295	0.579383
rs77825865:35692979:A:G	35692979	0.682319	0.474611	0.32275	0.607057	0.335293	0.380571
rs80252688:35693015:T:C	35693015	0.215092	0.590108	0.98703	0.660378	0.358792	0.487021
rs111369545:35693091:A:G	35693091	0.682319	0.474611	0.551883	0.977092	0.48295	0.579383
rs73582245:35693189:T:C	35693189	0.682319	0.474611	0.551883	0.977092	0.48295	0.579383
rs73582248:35693246:A:G	35693246	0.682319	0.474611	0.551883	0.977092	0.48295	0.579383
rs138233043:35693961:C:CA	35693961	0.682319	0.474611	0.551883	0.977092	0.48295	0.579383
rs59381063:35694165:T:G	35694165	0.682319	0.474611	0.551883	0.977092	0.48295	0.579383
rs59266870:35694233:C:T	35694233	0.682319	0.474611	0.551883	0.977092	0.48295	0.579383
rs58776124:35694242:T:C	35694242	0.682319	0.474611	0.551883	0.977092	0.48295	0.579383
rs57949854:35694516:C:G	35694516	0.682319	0.474611	0.811884	0.760546	0.642357	0.739296
rs60134733:35694553:A:G	35694553	0.682319	0.474611	0.551883	0.977092	0.48295	0.579383
rs73582251:35694708:G:A	35694708	0.682319	0.474611	0.551883	0.977092	0.48295	0.579383
rs73582252:35694806:C:A	35694806	0.682319	0.474611	0.551883	0.977092	0.48295	0.579383
rs79111944:35694887:G:A	35694887	0.682319	0.474611	0.551883	0.977092	0.48295	0.579383
rs76953301:35694918:T:G	35694918	0.682319	0.474611	0.551883	0.977092	0.48295	0.579383
rs148052965:35695192:T:TA	35695192	0.682319	0.474611	0.551883	0.977092	0.48295	0.579383
rs191252460:35695200:C:A	35695200	0.682319	0.474611	0.551883	0.977092	0.48295	0.579383
rs111515357:35695279:A:G	35695279	0.682319	0.474611	0.551883	0.977092	0.48295	0.579383
rs6991213:35695550:G:A	35695550	0.682319	0.474611	0.551883	0.977092	0.48295	0.579383
rs17358316:35695575:A:T	35695575	0.648442	0.800095	0.330329	0.437656	0.323064	0.480674
rs6991240:35695604:G:A	35695604	0.682319	0.474611	0.551883	0.977092	0.48295	0.579383
rs6992575:35695672:C:A	35695672	0.682319	0.474611	0.551883	0.977092	0.48295	0.579383
rs7012233:35695687:A:G	35695687	0.682319	0.474611	0.551883	0.977092	0.48295	0.579383
rs6991572:35695769:G:A	35695769	0.682319	0.474611	0.551883	0.977092	0.48295	0.579383
rs7016427:35695797:T:G	35695797	0.682319	0.474611	0.551883	0.977092	0.48295	0.579383
rs6992757:35695811:C:T	35695811	0.682319	0.474611	0.551883	0.977092	0.48295	0.579383
rs7016610:35695897:T:A	35695897	0.682319	0.474611	0.551883	0.977092	0.48295	0.579383
rs6993055:35695963:C:T	35695963	0.789126	0.479879	0.7158	0.876959	0.6585	0.670097
rs16884486:35696305:T:C	35696305	0.682319	0.474611	0.551883	0.977092	0.48295	0.579383
8:35696604:G:T	35696604	0.682319	0.474611	0.551883	0.977092	0.48295	0.579383
8:35696605:T:TG	35696605	0.682319	0.474611	0.551883	0.977092	0.48295	0.579383
rs73582263:35696960:T:A	35696960	0.682319	0.474611	0.551883	0.977092	0.48295	0.579383
rs73582265:35697151:C:T	35697151	0.789126	0.479879	0.7158	0.876959	0.6585	0.670097
rs57363474:35697703:G:A	35697703	0.970268	0.972054	0.964373	0.516353	0.998585	0.685523
rs73582268:35697937:T:C	35697937	0.682319	0.474611	0.551883	0.977092	0.48295	0.579383
rs11989666:35698375:C:T	35698375	0.682319	0.474611	0.551883	0.977092	0.48295	0.579383
rs11994163:35698467:T:C	35698467	0.682319	0.474611	0.551883	0.977092	0.48295	0.579383
rs11996627:35698470:G:A	35698470	0.789126	0.479879	0.7158	0.876959	0.6585	0.670097
rs11993404:35698536:A:T	35698536	0.682319	0.474611	0.551883	0.977092	0.48295	0.579383
rs111377137:35698622:G:T	35698622	0.789126	0.479879	0.7158	0.876959	0.6585	0.670097
rs7815881:35699604:G:A	35699604	0.682319	0.474611	0.809738	0.83879	0.64104	0.502642
rs7843323:35700642:T:C	35700642	0.682319	0.474611	0.809738	0.83879	0.64104	0.502642
rs112802694:35701144:T:C	35701144	0.789126	0.479879	0.7158	0.876959	0.6585	0.670097
rs76163991:35701250:G:A	35701250	0.0940989	0.626964	0.747177	0.373432	0.298073	0.339468
rs73582284:35701359:A:C	35701359	0.789126	0.479879	0.7158	0.876959	0.6585	0.670097
rs73582285:35702055:C:A	35702055	0.789126	0.479879	0.7158	0.876959	0.6585	0.670097
rs77140791:35702114:A:G	35702114	0.789126	0.479879	0.716291	0.849556	0.658817	0.68705
rs11988438:35702560:C:T	35702560	0.789126	0.479879	0.442546	0.774811	0.477473	0.472221
rs75941809:35702937:T:A	35702937	0.789126	0.479879	0.716291	0.849556	0.658817	0.68705
rs73582287:35703037:G:A	35703037	0.789126	0.479879	0.817073	0.485229	0.9629	0.948047
rs79050826:35703253:C:CA	35703253	0.926478	0.348134	0.29515	0.866257	0.530811	0.415474
rs7823139:35703427:T:A	35703427	0.789126	0.479879	0.7158	0.876959	0.6585	0.670097
rs7836503:35703620:C:T	35703620	0.789126	0.479879	0.931818	0.952526	0.797196	0.56977
rs112691449:35703900:G:GA	35703900	0.789126	0.479879	0.655111	0.614919	0.923078	0.388122
rs73582296:35704153:C:T	35704153	0.789126	0.479879	0.7158	0.876959	0.6585	0.670097
rs73582300:35704532:C:T	35704532	0.789126	0.479879	0.7158	0.876959	0.6585	0.670097
rs73582302:35704629:C:T	35704629	0.789126	0.479879	0.7158	0.876959	0.6585	0.670097
rs62504087:35705605:T:C	35705605	0.648442	0.800095	0.330329	0.437656	0.323064	0.480674
rs114543692:35707956:A:G	35707956	0.682319	0.474611	0.317929	0.630359	0.331999	0.392618
rs116509071:35707975:C:T	35707975	0.682319	0.474611	0.317929	0.630359	0.331999	0.392618
rs57413012:35710081:T:C	35710081	0.789126	0.479879	0.655111	0.614919	0.923078	0.388122
rs117900005:35711961:G:A	35711961	0.416669	0.962799	0.849875	0.613434	0.629581	0.763659
rs186899592:35712936:G:A	35712936	0.682319	0.474611	0.550771	0.983961	0.482259	0.583304
rs58604716:35713258:T:A	35713258	0.682319	0.474611	0.809738	0.83879	0.64104	0.502642
rs72637530:35715436:A:G	35715436	0.516659	0.173976	0.445849	0.278079	0.983156	0.766132
rs28693720:35717764:C:A	35717764	0.880451	0.747759	0.612285	0.654412	0.822665	0.954808
rs934649:35718297:G:A	35718297	0.970268	0.972054	0.835544	0.510726	0.912416	0.681262
rs74408197:35718601:C:T	35718601	0.812571	0.648496	0.652698	0.986139	0.903309	0.741673
[truncated: 3 more rows]
