# Supplementary material for: Genome-wide gene by lead exposure interaction analysis identifies UNC5D as a candidate gene for neurodevelopment
Source: Environ Health. 2017 Jul 28;16:81. doi: 10.1186/s12940-017-0288-3 (PMC5534076; doi:10.1186/s12940-017-0288-3)
Supplement: Supplementary file 10 — Functional annotation of genes from integrative analysis. (XLSX 49 kb) [file 12940_2017_288_MOESM10_ESM.xlsx]

## Sheet: two_snps_results
SNP	Outcome	New.Meta.analysis.pvalue
rs9642758	Mental	2.06347e-05
rs9642758	Motor	0.00733289
rs10503970	Mental	0.00035227
rs10503970	Motor	0.000593056
